# Supplementary material for: 9-Phenyl-3,6-bis­(4,4,5,5-tetra­methyl-1,3,2-dioxaborolan-2-yl)-9H-carbazole
Source: Acta Crystallogr Sect E Struct Rep Online. 2011 Jul 6;67(Pt 8):o1919. doi: 10.1107/S1600536811025645 (PMC3212309; doi:10.1107/S1600536811025645)
Supplement: Supplementary file 1 [file e-67-o1919-sup1.cif]

##############################################################################
#                                                                            #
# This CIF contains the data in a paper accepted for publication in          #
# Acta Crystallographica Section E. It conforms to the requirements of       #
# Notes for Authors for Acta Crystallographica Section E, and has been       #
# peer reviewed under the auspices of the IUCr Commission on Journals.       #
#                                                                            #
# Full details of the Crystallographic Information File format               #
# are given in the paper "The Crystallographic Information File (CIF):       #
# a New Standard Archive File for Crystallography" by S. R. Hall, F. H.      #
# Allen and I. D. Brown [Acta Cryst. (1991), A47, 655-685].                  #
#                                                                            #
# The current version of the core CIF dictionary is obtainable from          #
# ftp://ftp.iucr.org/pub/cif_core.dic.                                       #
#                                                                            #
# Software is freely available for graphical display of the structure(s)     #
# in this CIF. For information consult the CIF software page                 #
# http://www.iucr.org/resources/cif/software.                                #
#                                                                            #
# This file may be used for bona fide research purposes within the           #
# scientific community so long as proper attribution is given to the journal # 
# article from which it was obtained.                                        #
#                                                                            #
##############################################################################
data_I
_audit_creation_method     SHELXL-97
_chemical_name_systematic
;
9-Phenyl-3,6-bis(4,4,5,5-tetramethyl-1,3,2-dioxaborolan-2-yl)-9<i>H</i>-
carbazole
;
_chemical_name_common     ?
_chemical_formula_moiety     'C30 H35 B2 N O4'
_chemical_formula_sum     'C30 H35 B2 N O4'
_chemical_formula_iupac     'C30 H35 B2 N O4'
_chemical_formula_weight     495.21
_chemical_melting_point     476
_symmetry_cell_setting     orthorhombic
_symmetry_space_group_name_H-M     'P b c a'
_symmetry_space_group_name_hall     '-P 2ac 2ab'
loop_
    _symmetry_equiv_pos_as_xyz
    'x, y, z'
    '-x+1/2, -y, z+1/2'
    '-x, y+1/2, -z+1/2'
    'x+1/2, -y+1/2, -z'
    '-x, -y, -z'
    'x-1/2, y, -z-1/2'
    'x, -y-1/2, z-1/2'
    '-x-1/2, y-1/2, z'
_cell_length_a     13.974(6)
_cell_length_b     11.935(5)
_cell_length_c     34.494(14)
_cell_angle_alpha     90.00
_cell_angle_beta     90.00
_cell_angle_gamma     90.00
_cell_volume     5753(4)
_cell_formula_units_Z     8
_cell_measurement_reflns_used     10558
_cell_measurement_theta_min     2.08
_cell_measurement_theta_max     27.50
_cell_measurement_temperature     298(2)
_exptl_crystal_description     Block
_exptl_crystal_colour     Colourless
_exptl_crystal_size_max     0.3
_exptl_crystal_size_mid     0.2
_exptl_crystal_size_min     0.1
_exptl_crystal_density_diffrn     1.143
_exptl_crystal_density_meas     ?
_exptl_crystal_density_method     'not measured'
_exptl_crystal_F_000     2112
_exptl_absorpt_coefficient_mu     0.074
_exptl_absorpt_correction_type     multi-scan
_exptl_absorpt_process_details     '(CrystalClear; Rigaku, 2005)'
_exptl_absorpt_correction_T_min     0.9
_exptl_absorpt_correction_T_max     1
_exptl_special_details
;
;
_diffrn_ambient_temperature     298(2)
_diffrn_radiation_type     MoK\a
_diffrn_radiation_wavelength     0.71073
_diffrn_radiation_source     'fine-focus sealed tube'
_diffrn_radiation_monochromator     graphite
_diffrn_measurement_device_type     'Rigaku Mercury2'
_diffrn_measurement_method     \w
_diffrn_detector_area_resol_mean     13.6612
_diffrn_reflns_number     49645
_diffrn_reflns_av_R_equivalents     0.0624
_diffrn_reflns_av_sigmaI/netI     0.0551
_diffrn_reflns_theta_min     1.88
_diffrn_reflns_theta_max     27.46
_diffrn_reflns_theta_full     27.46
_diffrn_measured_fraction_theta_max     0.996
_diffrn_measured_fraction_theta_full     0.996
_diffrn_reflns_limit_h_min     -18
_diffrn_reflns_limit_h_max     18
_diffrn_reflns_limit_k_min     -15
_diffrn_reflns_limit_k_max     15
_diffrn_reflns_limit_l_min     -44
_diffrn_reflns_limit_l_max     44
_diffrn_standards_number     ?
_diffrn_standards_interval_count     ?
_diffrn_standards_interval_time     ?
_diffrn_standards_decay_%     ?
_refine_special_details
;
Refinement of <i>F</i>^2^ against ALL reflections. The weighted <i>R</i>-factor
<i>wR</i> and goodness of fit <i>S</i> are based on <i>F</i>^2^, conventional
<i>R</i>-factors <i>R</i> are based on <i>F</i>, with <i>F</i> set to zero for
negative <i>F</i>^2^. The threshold expression of <i>F</i>^2^ >
\s(<i>F</i>^2^) is used only for calculating <i>R</i>-factors(gt) <i>etc</i>.
and is not relevant to the choice of reflections for refinement.
<i>R</i>-factors based on <i>F</i>^2^ are statistically about twice as large
as those based on <i>F</i>, and <i>R</i>- factors based on ALL data will be
even larger.
;
_reflns_number_total     6553
_reflns_number_gt     5170
_reflns_threshold_expression     I>2sigma(I)
_refine_ls_structure_factor_coef     Fsqd
_refine_ls_matrix_type     full
_refine_ls_R_factor_all     0.1141
_refine_ls_R_factor_gt     0.0933
_refine_ls_wR_factor_gt     0.2256
_refine_ls_wR_factor_ref     0.2416
_refine_ls_goodness_of_fit_ref     1.155
_refine_ls_restrained_S_all     1.171
_refine_ls_number_reflns     6553
_refine_ls_number_parameters     342
_refine_ls_number_restraints     15
_refine_ls_hydrogen_treatment     constr
_refine_ls_weighting_scheme     calc
_refine_ls_weighting_details
         'calc w=1/[\s^2^(Fo^2^)+(0.0908P)^2^+3.0388P] where P=(Fo^2^+2Fc^2^)/3'
_atom_sites_solution_hydrogens     geom
_atom_sites_solution_primary     direct
_atom_sites_solution_secondary     difmap
_refine_ls_shift/su_max     0.000
_refine_ls_shift/su_mean     0.000
_refine_diff_density_max     0.717
_refine_diff_density_min     -0.518
_refine_ls_extinction_method     'SHELXL97 (Sheldrick, 2008)'
_refine_ls_extinction_coef     0.0056(14)
_refine_ls_extinction_expression
                                  'Fc^*^=kFc[1+0.001xFc^2^\l^3^/sin(2\q)]^-1/4^'
loop_
    _atom_type_symbol
    _atom_type_description
    _atom_type_scat_dispersion_real
    _atom_type_scat_dispersion_imag
    _atom_type_scat_source
    'C' 'C' 0.0033 0.0016
                         'International Tables Vol C Tables 4.2.6.8 and 6.1.1.4'
    'H' 'H' 0.0000 0.0000
                         'International Tables Vol C Tables 4.2.6.8 and 6.1.1.4'
    'B' 'B' 0.0013 0.0007
                         'International Tables Vol C Tables 4.2.6.8 and 6.1.1.4'
    'N' 'N' 0.0061 0.0033
                         'International Tables Vol C Tables 4.2.6.8 and 6.1.1.4'
    'O' 'O' 0.0106 0.0060
                         'International Tables Vol C Tables 4.2.6.8 and 6.1.1.4'
_computing_data_collection     'CrystalClear (Rigaku, 2005)'
_computing_cell_refinement     'CrystalClear (Rigaku, 2005)'
_computing_data_reduction     'CrystalClear (Rigaku, 2005)'
_computing_structure_solution     'SHELXS97 (Sheldrick, 2008)'
_computing_structure_refinement     'SHELXL97 (Sheldrick, 2008)'
_computing_molecular_graphics     'SHELXTL (Sheldrick, 2008)'
_computing_publication_material     'SHELXTL (Sheldrick, 2008)'
loop_
    _atom_site_type_symbol
    _atom_site_label
    _atom_site_fract_x
    _atom_site_fract_y
    _atom_site_fract_z
    _atom_site_U_iso_or_equiv
    _atom_site_adp_type
    _atom_site_calc_flag
    _atom_site_refinement_flags
    _atom_site_occupancy
    _atom_site_symmetry_multiplicity
    _atom_site_disorder_assembly
    _atom_site_disorder_group
    O O1 0.14754(13) 0.80983(19) 0.06118(6) 0.0611(6) Uani d . 1 1 . .
    O O2 0.16305(13) 0.7395(2) 0.12237(6) 0.0644(6) Uani d . 1 1 . .
    C C3 0.47750(18) 0.7413(2) 0.11098(7) 0.0454(6) Uani d . 1 1 . .
    N N1 0.61593(15) 0.8121(2) 0.08578(6) 0.0517(6) Uani d . 1 1 . .
    C C5 0.64049(18) 0.7510(2) 0.11878(7) 0.0475(6) Uani d . 1 1 . .
    C C6 0.51688(17) 0.8061(2) 0.08084(7) 0.0461(6) Uani d . 1 1 . .
    C C7 0.68001(18) 0.8756(2) 0.06208(7) 0.0465(6) Uani d . 1 1 . .
    C C8 0.31920(18) 0.7794(2) 0.08579(8) 0.0506(6) Uani d . 1 1 . .
    C C9 0.6547(2) 0.6093(3) 0.18283(8) 0.0533(7) Uani d . 1 1 . .
    C C10 0.56499(19) 0.6321(2) 0.16660(7) 0.0499(6) Uani d . 1 1 . .
    H H10A 0.5105 0.5994 0.1771 0.060 Uiso calc R 1 1 . .
    C C11 0.36216(19) 0.8401(3) 0.05558(8) 0.0562(7) Uani d . 1 1 . .
    H H11A 0.3230 0.8716 0.0367 0.067 Uiso calc R 1 1 . .
    C C12 0.55668(17) 0.7033(2) 0.13485(7) 0.0448(6) Uani d . 1 1 . .
    C C13 0.37813(18) 0.7292(2) 0.11331(8) 0.0491(6) Uani d . 1 1 . .
    H H13A 0.3513 0.6874 0.1333 0.059 Uiso calc R 1 1 . .
    C C14 0.7359(2) 0.6605(3) 0.16612(8) 0.0607(7) Uani d . 1 1 . .
    H H14A 0.7956 0.6463 0.1769 0.073 Uiso calc R 1 1 . .
    C C15 0.7300(2) 0.9648(3) 0.07770(9) 0.0603(7) Uani d . 1 1 . .
    H H15A 0.7232 0.9829 0.1038 0.072 Uiso calc R 1 1 . .
    C C16 0.73053(19) 0.7308(3) 0.13444(8) 0.0587(7) Uani d . 1 1 . .
    H H16A 0.7851 0.7634 0.1239 0.070 Uiso calc R 1 1 . .
    C C17 0.45997(19) 0.8554(2) 0.05254(8) 0.0544(7) Uani d . 1 1 . .
    H H17A 0.4865 0.8968 0.0324 0.065 Uiso calc R 1 1 . .
    C C18 0.6916(2) 0.8491(2) 0.02336(8) 0.0557(7) Uani d . 1 1 . .
    H H18A 0.6590 0.7885 0.0127 0.067 Uiso calc R 1 1 . .
    C C19 0.05223(19) 0.8181(3) 0.07865(9) 0.0611(8) Uani d . 1 1 . .
    O O3 0.59377(17) 0.4625(2) 0.23038(7) 0.0892(7) Uani d U 1 1 . .
    C C21 0.0605(2) 0.7369(3) 0.11389(9) 0.0630(8) Uani d . 1 1 . .
    C C22 0.7514(2) 0.9128(3) 0.00057(8) 0.0645(8) Uani d . 1 1 . .
    H H22A 0.7584 0.8952 -0.0255 0.077 Uiso calc R 1 1 . .
    B B1 0.2088(2) 0.7751(3) 0.08979(9) 0.0516(7) Uani d . 1 1 . .
    O O4 0.74200(18) 0.5255(2) 0.24089(7) 0.0907(7) Uani d U 1 1 . .
    C C25 0.7291(3) 0.4402(3) 0.27042(9) 0.0707(9) Uani d . 1 1 . .
    B B2 0.6640(3) 0.5314(4) 0.21859(12) 0.0801(8) Uani d U 1 1 . .
    C C27 0.8004(2) 1.0010(3) 0.01569(9) 0.0668(8) Uani d . 1 1 . .
    H H27A 0.8405 1.0436 0.0000 0.080 Uiso calc R 1 1 . .
    C C28 -0.0211(2) 0.7866(4) 0.04848(10) 0.0865(12) Uani d . 1 1 . .
    H H28A -0.0135 0.7091 0.0417 0.130 Uiso calc R 1 1 . .
    H H28B -0.0123 0.8322 0.0258 0.130 Uiso calc R 1 1 . .
    H H28C -0.0842 0.7984 0.0587 0.130 Uiso calc R 1 1 . .
    C C29 0.6219(3) 0.4071(3) 0.26585(8) 0.0664(8) Uani d . 1 1 . .
    C C30 0.7904(2) 1.0269(3) 0.05424(10) 0.0719(9) Uani d . 1 1 . .
    H H30A 0.8244 1.0867 0.0647 0.086 Uiso calc R 1 1 . .
    C C31 0.0404(3) 0.9398(3) 0.09067(14) 0.0974(13) Uani d . 1 1 . .
    H H31A 0.0437 0.9869 0.0681 0.146 Uiso calc R 1 1 . .
    H H31B 0.0905 0.9599 0.1084 0.146 Uiso calc R 1 1 . .
    H H31C -0.0205 0.9495 0.1031 0.146 Uiso calc R 1 1 . .
    C C32 0.0087(3) 0.7720(5) 0.15013(10) 0.1018(15) Uani d . 1 1 . .
    H H32A 0.0196 0.7176 0.1702 0.153 Uiso calc R 1 1 . .
    H H32B -0.0587 0.7770 0.1449 0.153 Uiso calc R 1 1 . .
    H H32C 0.0320 0.8437 0.1585 0.153 Uiso calc R 1 1 . .
    C C33 0.7992(4) 0.3483(5) 0.26240(19) 0.142(2) Uani d . 1 1 . .
    H H33A 0.8631 0.3775 0.2638 0.212 Uiso calc R 1 1 . .
    H H33B 0.7880 0.3184 0.2370 0.212 Uiso calc R 1 1 . .
    H H33C 0.7916 0.2899 0.2813 0.212 Uiso calc R 1 1 . .
    C C34 0.5556(4) 0.4521(6) 0.29700(15) 0.155(3) Uani d . 1 1 . .
    H H34A 0.5692 0.5298 0.3014 0.232 Uiso calc R 1 1 . .
    H H34B 0.5651 0.4108 0.3206 0.232 Uiso calc R 1 1 . .
    H H34C 0.4904 0.4440 0.2887 0.232 Uiso calc R 1 1 . .
    C C35 0.0369(3) 0.6160(4) 0.10317(14) 0.1071(15) Uani d . 1 1 . .
    H H35A 0.0581 0.5669 0.1235 0.161 Uiso calc R 1 1 . .
    H H35B 0.0688 0.5967 0.0794 0.161 Uiso calc R 1 1 . .
    H H35C -0.0309 0.6082 0.0998 0.161 Uiso calc R 1 1 . .
    C C36 0.6025(4) 0.2839(4) 0.26109(18) 0.1287(19) Uani d . 1 1 . .
    H H36A 0.5353 0.2724 0.2569 0.193 Uiso calc R 1 1 . .
    H H36B 0.6219 0.2448 0.2841 0.193 Uiso calc R 1 1 . .
    H H36C 0.6377 0.2558 0.2393 0.193 Uiso calc R 1 1 . .
    C C37 0.7538(4) 0.4952(5) 0.30874(14) 0.135(2) Uani d . 1 1 . .
    H H37A 0.7156 0.5613 0.3121 0.202 Uiso calc R 1 1 . .
    H H37B 0.8203 0.5152 0.3089 0.202 Uiso calc R 1 1 . .
    H H37C 0.7411 0.4439 0.3295 0.202 Uiso calc R 1 1 . .
loop_
    _atom_site_aniso_label
    _atom_site_aniso_U_11
    _atom_site_aniso_U_22
    _atom_site_aniso_U_33
    _atom_site_aniso_U_12
    _atom_site_aniso_U_13
    _atom_site_aniso_U_23
    O1 0.0418(10) 0.0836(14) 0.0579(11) 0.0092(9) -0.0044(8) 0.0047(10)
    O2 0.0427(10) 0.0916(16) 0.0588(12) 0.0036(10) -0.0048(8) 0.0047(11)
    C3 0.0420(13) 0.0488(14) 0.0454(12) 0.0058(11) -0.0023(10) -0.0002(10)
    N1 0.0401(11) 0.0684(15) 0.0465(11) -0.0006(10) -0.0049(9) 0.0088(10)
    C5 0.0423(13) 0.0583(15) 0.0418(12) 0.0012(11) -0.0031(10) 0.0024(11)
    C6 0.0404(13) 0.0523(14) 0.0455(12) 0.0026(11) -0.0039(10) 0.0000(11)
    C7 0.0415(13) 0.0520(14) 0.0462(13) 0.0027(11) -0.0034(10) 0.0052(11)
    C8 0.0408(13) 0.0582(16) 0.0528(14) 0.0048(11) -0.0060(11) -0.0011(12)
    C9 0.0506(15) 0.0639(17) 0.0455(13) 0.0036(13) -0.0062(11) 0.0035(12)
    C10 0.0455(14) 0.0585(16) 0.0456(13) 0.0022(12) -0.0009(11) 0.0037(11)
    C11 0.0454(14) 0.0678(17) 0.0554(15) 0.0095(13) -0.0103(12) 0.0044(13)
    C12 0.0391(12) 0.0517(14) 0.0435(12) 0.0031(10) -0.0028(10) -0.0026(10)
    C13 0.0406(13) 0.0564(15) 0.0502(13) 0.0029(11) 0.0003(10) 0.0002(12)
    C14 0.0456(15) 0.083(2) 0.0539(15) 0.0019(14) -0.0129(12) 0.0097(15)
    C15 0.0638(18) 0.0629(18) 0.0543(15) -0.0040(14) -0.0014(13) -0.0069(13)
    C16 0.0425(15) 0.082(2) 0.0520(14) -0.0036(13) -0.0061(11) 0.0098(14)
    C17 0.0473(15) 0.0645(17) 0.0514(14) 0.0036(12) -0.0037(11) 0.0093(13)
    C18 0.0602(17) 0.0594(16) 0.0476(14) -0.0033(13) -0.0051(12) -0.0003(12)
    C19 0.0394(14) 0.080(2) 0.0637(17) 0.0072(14) -0.0045(12) -0.0096(15)
    O3 0.0719(13) 0.1128(17) 0.0830(14) -0.0171(11) -0.0228(11) 0.0454(13)
    C21 0.0415(14) 0.087(2) 0.0602(16) -0.0044(14) -0.0053(12) -0.0049(15)
    C22 0.0708(19) 0.075(2) 0.0473(14) -0.0034(16) 0.0023(14) 0.0065(14)
    B1 0.0449(16) 0.0575(18) 0.0523(16) 0.0068(13) -0.0057(13) -0.0075(14)
    O4 0.0729(13) 0.1150(17) 0.0841(14) -0.0185(12) -0.0307(11) 0.0455(13)
    C25 0.085(2) 0.0637(19) 0.0635(18) -0.0032(16) -0.0241(16) 0.0160(15)
    B2 0.0655(14) 0.1032(17) 0.0718(15) -0.0136(13) -0.0238(12) 0.0382(14)
    C27 0.0590(17) 0.073(2) 0.0681(19) -0.0026(16) 0.0018(14) 0.0218(16)
    C28 0.0530(19) 0.132(3) 0.074(2) 0.008(2) -0.0207(16) -0.007(2)
    C29 0.081(2) 0.0681(19) 0.0498(15) 0.0003(16) -0.0061(14) 0.0114(14)
    C30 0.072(2) 0.0597(18) 0.084(2) -0.0156(16) -0.0073(17) 0.0009(16)
    C31 0.078(2) 0.083(3) 0.131(4) 0.026(2) -0.009(2) -0.018(2)
    C32 0.0523(19) 0.184(5) 0.069(2) 0.003(2) 0.0066(16) -0.007(3)
    C33 0.094(3) 0.110(4) 0.221(7) 0.029(3) -0.006(4) -0.002(4)
    C34 0.122(4) 0.234(8) 0.107(4) -0.007(5) 0.032(3) -0.037(4)
    C35 0.102(3) 0.087(3) 0.132(4) -0.027(2) -0.024(3) 0.007(3)
    C36 0.115(4) 0.081(3) 0.190(6) -0.020(3) -0.015(4) 0.004(3)
    C37 0.161(5) 0.153(5) 0.090(3) -0.037(4) -0.045(3) -0.014(3)
_geom_special_details
;
All e.s.d.'s (except the e.s.d. in the dihedral angle between two l.s. planes)
are estimated using the full covariance matrix. The cell e.s.d.'s are taken
into account individually in the estimation of e.s.d.'s in distances, angles
and torsion angles; correlations between e.s.d.'s in cell parameters are only
used when they are defined by crystal symmetry. An approximate (isotropic)
treatment of cell e.s.d.'s is used for estimating e.s.d.'s involving l.s.
planes.
;
loop_
    _geom_bond_atom_site_label_1
    _geom_bond_atom_site_label_2
    _geom_bond_site_symmetry_2
    _geom_bond_distance
    _geom_bond_publ_flag
    O1 B1 . 1.371(4) ?
    O1 C19 . 1.465(3) ?
    O2 B1 . 1.361(4) ?
    O2 C21 . 1.463(3) ?
    C3 C13 . 1.398(4) ?
    C3 C6 . 1.408(4) ?
    C3 C12 . 1.452(3) ?
    N1 C5 . 1.395(3) ?
    N1 C6 . 1.396(3) ?
    N1 C7 . 1.429(3) ?
    C5 C16 . 1.390(4) ?
    C5 C12 . 1.415(4) ?
    C6 C17 . 1.389(3) ?
    C7 C18 . 1.382(4) ?
    C7 C15 . 1.383(4) ?
    C8 C13 . 1.392(4) ?
    C8 C11 . 1.404(4) ?
    C8 B1 . 1.550(4) ?
    C9 C10 . 1.399(4) ?
    C9 C14 . 1.412(4) ?
    C9 B2 . 1.550(4) ?
    C10 C12 . 1.391(4) ?
    C10 H10A . 0.9300 ?
    C11 C17 . 1.383(4) ?
    C11 H11A . 0.9300 ?
    C13 H13A . 0.9300 ?
    C14 C16 . 1.379(4) ?
    C14 H14A . 0.9300 ?
    C15 C30 . 1.384(4) ?
    C15 H15A . 0.9300 ?
    C16 H16A . 0.9300 ?
    C17 H17A . 0.9300 ?
    C18 C22 . 1.376(4) ?
    C18 H18A . 0.9300 ?
    C19 C28 . 1.508(4) ?
    C19 C31 . 1.519(5) ?
    C19 C21 . 1.559(5) ?
    O3 B2 . 1.343(5) ?
    O3 C29 . 1.445(4) ?
    C21 C32 . 1.504(4) ?
    C21 C35 . 1.526(5) ?
    C22 C27 . 1.361(5) ?
    C22 H22A . 0.9300 ?
    O4 B2 . 1.336(4) ?
    O4 C25 . 1.452(4) ?
    C25 C33 . 1.497(6) ?
    C25 C37 . 1.516(5) ?
    C25 C29 . 1.556(5) ?
    C27 C30 . 1.373(5) ?
    C27 H27A . 0.9300 ?
    C28 H28A . 0.9600 ?
    C28 H28B . 0.9600 ?
    C28 H28C . 0.9600 ?
    C29 C36 . 1.505(6) ?
    C29 C34 . 1.517(6) ?
    C30 H30A . 0.9300 ?
    C31 H31A . 0.9600 ?
    C31 H31B . 0.9600 ?
    C31 H31C . 0.9600 ?
    C32 H32A . 0.9600 ?
    C32 H32B . 0.9600 ?
    C32 H32C . 0.9600 ?
    C33 H33A . 0.9600 ?
    C33 H33B . 0.9600 ?
    C33 H33C . 0.9600 ?
    C34 H34A . 0.9600 ?
    C34 H34B . 0.9600 ?
    C34 H34C . 0.9600 ?
    C35 H35A . 0.9600 ?
    C35 H35B . 0.9600 ?
    C35 H35C . 0.9600 ?
    C36 H36A . 0.9600 ?
    C36 H36B . 0.9600 ?
    C36 H36C . 0.9600 ?
    C37 H37A . 0.9600 ?
    C37 H37B . 0.9600 ?
    C37 H37C . 0.9600 ?
loop_
    _geom_angle_atom_site_label_1
    _geom_angle_atom_site_label_2
    _geom_angle_atom_site_label_3
    _geom_angle_site_symmetry_1
    _geom_angle_site_symmetry_3
    _geom_angle
    _geom_angle_publ_flag
    B1 O1 C19 . . 107.0(2) ?
    B1 O2 C21 . . 107.6(2) ?
    C13 C3 C6 . . 119.2(2) ?
    C13 C3 C12 . . 133.8(2) ?
    C6 C3 C12 . . 107.0(2) ?
    C5 N1 C6 . . 108.4(2) ?
    C5 N1 C7 . . 126.1(2) ?
    C6 N1 C7 . . 125.3(2) ?
    C16 C5 N1 . . 129.1(2) ?
    C16 C5 C12 . . 121.8(2) ?
    N1 C5 C12 . . 109.0(2) ?
    C17 C6 N1 . . 129.1(2) ?
    C17 C6 C3 . . 121.8(2) ?
    N1 C6 C3 . . 109.0(2) ?
    C18 C7 C15 . . 119.6(3) ?
    C18 C7 N1 . . 120.3(2) ?
    C15 C7 N1 . . 120.1(2) ?
    C13 C8 C11 . . 118.4(2) ?
    C13 C8 B1 . . 120.9(3) ?
    C11 C8 B1 . . 120.6(2) ?
    C10 C9 C14 . . 118.2(2) ?
    C10 C9 B2 . . 120.7(3) ?
    C14 C9 B2 . . 121.1(3) ?
    C12 C10 C9 . . 120.6(3) ?
    C12 C10 H10A . . 119.7 ?
    C9 C10 H10A . . 119.7 ?
    C17 C11 C8 . . 123.1(2) ?
    C17 C11 H11A . . 118.4 ?
    C8 C11 H11A . . 118.4 ?
    C10 C12 C5 . . 119.0(2) ?
    C10 C12 C3 . . 134.5(2) ?
    C5 C12 C3 . . 106.5(2) ?
    C8 C13 C3 . . 120.3(2) ?
    C8 C13 H13A . . 119.9 ?
    C3 C13 H13A . . 119.9 ?
    C16 C14 C9 . . 122.9(3) ?
    C16 C14 H14A . . 118.6 ?
    C9 C14 H14A . . 118.6 ?
    C7 C15 C30 . . 119.5(3) ?
    C7 C15 H15A . . 120.2 ?
    C30 C15 H15A . . 120.2 ?
    C14 C16 C5 . . 117.5(3) ?
    C14 C16 H16A . . 121.2 ?
    C5 C16 H16A . . 121.2 ?
    C11 C17 C6 . . 117.2(3) ?
    C11 C17 H17A . . 121.4 ?
    C6 C17 H17A . . 121.4 ?
    C22 C18 C7 . . 119.8(3) ?
    C22 C18 H18A . . 120.1 ?
    C7 C18 H18A . . 120.1 ?
    O1 C19 C28 . . 108.5(3) ?
    O1 C19 C31 . . 106.0(3) ?
    C28 C19 C31 . . 110.7(3) ?
    O1 C19 C21 . . 102.2(2) ?
    C28 C19 C21 . . 115.7(3) ?
    C31 C19 C21 . . 112.9(3) ?
    B2 O3 C29 . . 109.7(3) ?
    O2 C21 C32 . . 107.4(2) ?
    O2 C21 C35 . . 106.2(3) ?
    C32 C21 C35 . . 111.1(3) ?
    O2 C21 C19 . . 102.5(2) ?
    C32 C21 C19 . . 116.1(3) ?
    C35 C21 C19 . . 112.5(3) ?
    C27 C22 C18 . . 121.0(3) ?
    C27 C22 H22A . . 119.5 ?
    C18 C22 H22A . . 119.5 ?
    O2 B1 O1 . . 113.3(3) ?
    O2 B1 C8 . . 123.5(2) ?
    O1 B1 C8 . . 123.2(3) ?
    B2 O4 C25 . . 109.8(3) ?
    O4 C25 C33 . . 107.6(4) ?
    O4 C25 C37 . . 106.2(3) ?
    C33 C25 C37 . . 109.2(4) ?
    O4 C25 C29 . . 103.1(2) ?
    C33 C25 C29 . . 115.2(3) ?
    C37 C25 C29 . . 114.7(4) ?
    O4 B2 O3 . . 113.0(3) ?
    O4 B2 C9 . . 123.9(3) ?
    O3 B2 C9 . . 123.1(3) ?
    C22 C27 C30 . . 119.6(3) ?
    C22 C27 H27A . . 120.2 ?
    C30 C27 H27A . . 120.2 ?
    C19 C28 H28A . . 109.5 ?
    C19 C28 H28B . . 109.5 ?
    H28A C28 H28B . . 109.5 ?
    C19 C28 H28C . . 109.5 ?
    H28A C28 H28C . . 109.5 ?
    H28B C28 H28C . . 109.5 ?
    O3 C29 C36 . . 107.8(3) ?
    O3 C29 C34 . . 105.7(4) ?
    C36 C29 C34 . . 108.2(4) ?
    O3 C29 C25 . . 103.4(2) ?
    C36 C29 C25 . . 115.6(3) ?
    C34 C29 C25 . . 115.3(3) ?
    C27 C30 C15 . . 120.5(3) ?
    C27 C30 H30A . . 119.7 ?
    C15 C30 H30A . . 119.7 ?
    C19 C31 H31A . . 109.5 ?
    C19 C31 H31B . . 109.5 ?
    H31A C31 H31B . . 109.5 ?
    C19 C31 H31C . . 109.5 ?
    H31A C31 H31C . . 109.5 ?
    H31B C31 H31C . . 109.5 ?
    C21 C32 H32A . . 109.5 ?
    C21 C32 H32B . . 109.5 ?
    H32A C32 H32B . . 109.5 ?
    C21 C32 H32C . . 109.5 ?
    H32A C32 H32C . . 109.5 ?
    H32B C32 H32C . . 109.5 ?
    C25 C33 H33A . . 109.5 ?
    C25 C33 H33B . . 109.5 ?
    H33A C33 H33B . . 109.5 ?
    C25 C33 H33C . . 109.5 ?
    H33A C33 H33C . . 109.5 ?
    H33B C33 H33C . . 109.5 ?
    C29 C34 H34A . . 109.5 ?
    C29 C34 H34B . . 109.5 ?
    H34A C34 H34B . . 109.5 ?
    C29 C34 H34C . . 109.5 ?
    H34A C34 H34C . . 109.5 ?
    H34B C34 H34C . . 109.5 ?
    C21 C35 H35A . . 109.5 ?
    C21 C35 H35B . . 109.5 ?
    H35A C35 H35B . . 109.5 ?
    C21 C35 H35C . . 109.5 ?
    H35A C35 H35C . . 109.5 ?
    H35B C35 H35C . . 109.5 ?
    C29 C36 H36A . . 109.5 ?
    C29 C36 H36B . . 109.5 ?
    H36A C36 H36B . . 109.5 ?
    C29 C36 H36C . . 109.5 ?
    H36A C36 H36C . . 109.5 ?
    H36B C36 H36C . . 109.5 ?
    C25 C37 H37A . . 109.5 ?
    C25 C37 H37B . . 109.5 ?
    H37A C37 H37B . . 109.5 ?
    C25 C37 H37C . . 109.5 ?
    H37A C37 H37C . . 109.5 ?
    H37B C37 H37C . . 109.5 ?
loop_
    _geom_torsion_atom_site_label_1
    _geom_torsion_atom_site_label_2
    _geom_torsion_atom_site_label_3
    _geom_torsion_atom_site_label_4
    _geom_torsion_site_symmetry_1
    _geom_torsion_site_symmetry_2
    _geom_torsion_site_symmetry_3
    _geom_torsion_site_symmetry_4
    _geom_torsion
    _geom_torsion_publ_flag
    C6 N1 C5 C16 . . . . 178.1(3) ?
    C7 N1 C5 C16 . . . . -5.1(5) ?
    C6 N1 C5 C12 . . . . 1.1(3) ?
    C7 N1 C5 C12 . . . . 177.9(2) ?
    C5 N1 C6 C17 . . . . 178.7(3) ?
    C7 N1 C6 C17 . . . . 1.9(4) ?
    C5 N1 C6 C3 . . . . 0.3(3) ?
    C7 N1 C6 C3 . . . . -176.5(2) ?
    C13 C3 C6 C17 . . . . -2.2(4) ?
    C12 C3 C6 C17 . . . . 179.9(2) ?
    C13 C3 C6 N1 . . . . 176.3(2) ?
    C12 C3 C6 N1 . . . . -1.6(3) ?
    C5 N1 C7 C18 . . . . 119.4(3) ?
    C6 N1 C7 C18 . . . . -64.3(4) ?
    C5 N1 C7 C15 . . . . -61.3(4) ?
    C6 N1 C7 C15 . . . . 115.0(3) ?
    C14 C9 C10 C12 . . . . 0.1(4) ?
    B2 C9 C10 C12 . . . . 179.1(3) ?
    C13 C8 C11 C17 . . . . -2.1(4) ?
    B1 C8 C11 C17 . . . . 174.0(3) ?
    C9 C10 C12 C5 . . . . 1.0(4) ?
    C9 C10 C12 C3 . . . . 177.9(3) ?
    C16 C5 C12 C10 . . . . -1.6(4) ?
    N1 C5 C12 C10 . . . . 175.6(2) ?
    C16 C5 C12 C3 . . . . -179.3(3) ?
    N1 C5 C12 C3 . . . . -2.1(3) ?
    C13 C3 C12 C10 . . . . 7.6(5) ?
    C6 C3 C12 C10 . . . . -174.9(3) ?
    C13 C3 C12 C5 . . . . -175.2(3) ?
    C6 C3 C12 C5 . . . . 2.2(3) ?
    C11 C8 C13 C3 . . . . 1.1(4) ?
    B1 C8 C13 C3 . . . . -174.9(2) ?
    C6 C3 C13 C8 . . . . 0.9(4) ?
    C12 C3 C13 C8 . . . . 178.1(3) ?
    C10 C9 C14 C16 . . . . -0.7(5) ?
    B2 C9 C14 C16 . . . . -179.7(3) ?
    C18 C7 C15 C30 . . . . 0.6(4) ?
    N1 C7 C15 C30 . . . . -178.7(3) ?
    C9 C14 C16 C5 . . . . 0.1(5) ?
    N1 C5 C16 C14 . . . . -175.6(3) ?
    C12 C5 C16 C14 . . . . 1.0(4) ?
    C8 C11 C17 C6 . . . . 0.8(4) ?
    N1 C6 C17 C11 . . . . -176.8(3) ?
    C3 C6 C17 C11 . . . . 1.4(4) ?
    C15 C7 C18 C22 . . . . -1.1(4) ?
    N1 C7 C18 C22 . . . . 178.1(3) ?
    B1 O1 C19 C28 . . . . -146.1(3) ?
    B1 O1 C19 C31 . . . . 95.0(3) ?
    B1 O1 C19 C21 . . . . -23.4(3) ?
    B1 O2 C21 C32 . . . . -143.9(3) ?
    B1 O2 C21 C35 . . . . 97.0(3) ?
    B1 O2 C21 C19 . . . . -21.2(3) ?
    O1 C19 C21 O2 . . . . 26.7(3) ?
    C28 C19 C21 O2 . . . . 144.4(3) ?
    C31 C19 C21 O2 . . . . -86.7(3) ?
    O1 C19 C21 C32 . . . . 143.5(3) ?
    C28 C19 C21 C32 . . . . -98.9(4) ?
    C31 C19 C21 C32 . . . . 30.1(4) ?
    O1 C19 C21 C35 . . . . -87.0(3) ?
    C28 C19 C21 C35 . . . . 30.7(4) ?
    C31 C19 C21 C35 . . . . 159.6(3) ?
    C7 C18 C22 C27 . . . . 0.7(5) ?
    C21 O2 B1 O1 . . . . 7.2(3) ?
    C21 O2 B1 C8 . . . . -174.5(3) ?
    C19 O1 B1 O2 . . . . 11.4(3) ?
    C19 O1 B1 C8 . . . . -166.9(3) ?
    C13 C8 B1 O2 . . . . 10.8(4) ?
    C11 C8 B1 O2 . . . . -165.2(3) ?
    C13 C8 B1 O1 . . . . -171.1(3) ?
    C11 C8 B1 O1 . . . . 12.9(4) ?
    B2 O4 C25 C33 . . . . 113.9(4) ?
    B2 O4 C25 C37 . . . . -129.2(4) ?
    B2 O4 C25 C29 . . . . -8.3(4) ?
    C25 O4 B2 O3 . . . . 3.3(5) ?
    C25 O4 B2 C9 . . . . -176.8(4) ?
    C29 O3 B2 O4 . . . . 3.8(5) ?
    C29 O3 B2 C9 . . . . -176.1(4) ?
    C10 C9 B2 O4 . . . . -164.1(4) ?
    C14 C9 B2 O4 . . . . 14.9(6) ?
    C10 C9 B2 O3 . . . . 15.8(6) ?
    C14 C9 B2 O3 . . . . -165.3(4) ?
    C18 C22 C27 C30 . . . . 0.2(5) ?
    B2 O3 C29 C36 . . . . -131.5(4) ?
    B2 O3 C29 C34 . . . . 113.0(4) ?
    B2 O3 C29 C25 . . . . -8.6(4) ?
    O4 C25 C29 O3 . . . . 9.9(3) ?
    C33 C25 C29 O3 . . . . -107.1(4) ?
    C37 C25 C29 O3 . . . . 124.8(4) ?
    O4 C25 C29 C36 . . . . 127.5(4) ?
    C33 C25 C29 C36 . . . . 10.5(5) ?
    C37 C25 C29 C36 . . . . -117.6(4) ?
    O4 C25 C29 C34 . . . . -105.0(4) ?
    C33 C25 C29 C34 . . . . 138.0(5) ?
    C37 C25 C29 C34 . . . . 9.9(5) ?
    C22 C27 C30 C15 . . . . -0.7(5) ?
    C7 C15 C30 C27 . . . . 0.4(5) ?
data_global
_journal_date_recd_electronic     2011-06-28
_journal_date_accepted     2011-06-29
_journal_name_full     'Acta Crystallographica, Section E'
_journal_year     2011
_journal_volume     67
_journal_issue      8
_journal_page_first     o1919
_journal_page_last     o1919
_journal_paper_category     QO
_journal_coeditor_code     JH2305
_publ_contact_author_name     'Weibing Wu'
_publ_contact_author_address
;
Jiangsu Provincial Key Laboratory of Pulp & Paper Science & Technology
College of Light Industry Science and Engineering
Nanjing Forestry University
Nanjing 210037
People's Republic of China
;
_publ_contact_author_email     'wbwu@yahoo.cn'
_publ_contact_author_fax     '86-25-85428932'
_publ_contact_author_phone     '86-25-85428932'
_publ_section_title
;\
9-Phenyl-3,6-bis(4,4,5,5-tetramethyl-1,3,2-dioxaborolan-2-yl)-9<i>H</i>-\
carbazole
;
loop_
    _publ_author_name
    _publ_author_footnote
    _publ_author_address
    'Wu, Weibing' .
;
Jiangsu Provincial Key Laboratory of Pulp & Paper Science & Technology
College of Light Industry Science and Engineering
Nanjing Forestry University
Nanjing 210037
People's Republic of China
;
    'Tang, Jinan' .
;
College of Chemistry and Chemical Engineering
Southeast University
Nanjing 211189
People's Republic of China
;
