# Supplementary material for: 9-Phenyl-3,6-bis­(4,4,5,5-tetra­methyl-1,3,2-dioxaborolan-2-yl)-9H-carbazole
Source: Acta Crystallogr Sect E Struct Rep Online. 2011 Jul 6;67(Pt 8):o1919. doi: 10.1107/S1600536811025645 (PMC3212309; doi:10.1107/S1600536811025645)
Supplement: Supplementary file 2 [file e-67-o1919-Isup2.hkl]

# 
# h,k,l, Fc-squared, Fo-squared, sigma(Fo-squared) and status flag 
# 
data_I
_shelx_title ' 1 in Pbca' 
_shelx_refln_list_code          4 
_shelx_F_calc_maximum      213.56 
_exptl_crystal_F_000      2112.00 
_reflns_d_resolution_high  0.7707 
 
loop_ 
 _symmetry_equiv_pos_as_xyz 
 'x, y, z' 
 '-x+1/2, -y, z+1/2' 
 '-x, y+1/2, -z+1/2' 
 'x+1/2, -y+1/2, -z' 
 '-x, -y, -z' 
 'x-1/2, y, -z-1/2' 
 'x, -y-1/2, z-1/2' 
 '-x-1/2, y-1/2, z' 
 
_cell_length_a    13.9744 
_cell_length_b    11.9350 
_cell_length_c    34.4939 
_cell_angle_alpha  90.000 
_cell_angle_beta   90.000 
_cell_angle_gamma  90.000 
 
_shelx_F_squared_multiplier     1.000 
 
loop_ 
 _refln_index_h 
 _refln_index_k 
 _refln_index_l 
 _refln_F_squared_calc 
 _refln_F_squared_meas 
 _refln_F_squared_sigma 
 _refln_observed_status 
   2   0   0    12572.92     7538.66    142.25 o 
   4   0   0    22825.38    23792.38    289.58 o 
   6   0   0      598.94      889.65     38.29 o 
   8   0   0      645.55      697.78     31.72 o 
  10   0   0     4540.36     4169.80    232.66 o 
  12   0   0      163.12      166.52     22.37 o 
  14   0   0        6.08       24.08     16.13 o 
  16   0   0       96.76       34.75     20.47 o 
  18   0   0       28.62        8.92      6.85 o 
   4   1   0    10215.03    10673.49     67.49 o 
   6   1   0    10858.65    10768.81    122.96 o 
   8   1   0      783.57      728.00     23.32 o 
  10   1   0      384.25      338.39     20.72 o 
  12   1   0     3451.96     3387.02    198.98 o 
  14   1   0        8.43       -3.70     13.01 o 
  16   1   0       28.39       52.98     27.25 o 
  18   1   0        0.64       16.66      9.37 o 
   4   2   0    14145.66    13022.26    107.16 o 
   6   2   0    25069.15    27053.36   6678.91 o 
   8   2   0      273.74      295.25     14.92 o 
  10   2   0      252.37      285.71     20.70 o 
  12   2   0      245.84      255.41     28.67 o 
  14   2   0      134.10      182.52     26.51 o 
  16   2   0       72.22       85.86     13.94 o 
   2   3   0      334.41      251.34      7.89 o 
   4   3   0      584.86      666.20     14.23 o 
   6   3   0     1911.57     1734.03     32.20 o 
   8   3   0      185.94      204.77     17.36 o 
  10   3   0       51.60       69.93      9.57 o 
  12   3   0     1350.66     1291.50     55.80 o 
  14   3   0        8.84        6.52      6.51 o 
  16   3   0        3.96        0.14     13.67 o 
   0   4   0    41397.94    46539.18   8120.59 o 
   2   4   0     3025.72     2977.44     29.49 o 
   4   4   0     1151.25      981.97     26.47 o 
   6   4   0      182.80      216.87     17.56 o 
   8   4   0      896.66      960.50     30.20 o 
  10   4   0      157.64      148.70     22.07 o 
  12   4   0        7.32       31.32      9.20 o 
  14   4   0      111.74      107.21     24.37 o 
  16   4   0       20.25       13.94      6.94 o 
   2   5   0      898.24      710.72     19.39 o 
   4   5   0     1193.50     1202.95     32.91 o 
   6   5   0       15.93       14.96      3.61 o 
   8   5   0      528.59      477.23     30.36 o 
  10   5   0      138.84      131.95     13.69 o 
  12   5   0     1637.07     1528.16     77.38 o 
  14   5   0       16.15       31.56     10.39 o 
  16   5   0        1.92        8.51      6.57 o 
   0   6   0      131.75      156.31     27.50 o 
   2   6   0     1505.52     1548.04     31.65 o 
   4   6   0      305.92      250.40     14.24 o 
   6   6   0      377.32      404.71     18.28 o 
   8   6   0      486.22      414.10     22.32 o 
  10   6   0       63.31       38.69      8.68 o 
  12   6   0       58.15       19.08     15.60 o 
  14   6   0        2.00       10.44      9.04 o 
  16   6   0       11.45        7.07     14.84 o 
   2   7   0       43.60       79.02      7.48 o 
   4   7   0        0.39        6.31      3.04 o 
   6   7   0      337.63      316.48     16.38 o 
   8   7   0      182.61      175.17     14.39 o 
  12   7   0       89.25       81.10     13.29 o 
  14   7   0        8.40       -9.74      9.74 o 
  16   7   0       23.21       45.13     10.99 o 
   0   8   0     1009.81      930.98     45.83 o 
   2   8   0      653.41      663.67     22.77 o 
   4   8   0        1.12        2.57      3.81 o 
   6   8   0      739.93      768.96     31.09 o 
   8   8   0      639.35      640.49     34.88 o 
  10   8   0       30.99       39.46     11.76 o 
  12   8   0       13.38       15.35     12.19 o 
  14   8   0        0.32       18.32     11.52 o 
   2   9   0      112.80      185.33     23.10 o 
   4   9   0     2680.36     3285.84    118.22 o 
   6   9   0      192.58      185.83     17.60 o 
   8   9   0      461.45      457.95     38.03 o 
  10   9   0      247.12      225.53     26.53 o 
  12   9   0      126.52       98.98     11.96 o 
  14   9   0        5.75       12.32      8.54 o 
   0  10   0      155.54      216.73     66.84 o 
   2  10   0      143.39      158.44     16.46 o 
   4  10   0       71.48       79.62     12.57 o 
   6  10   0        5.47       16.49      6.66 o 
   8  10   0        9.06       29.06      8.72 o 
  10  10   0       10.18       15.29      7.77 o 
  12  10   0        8.03        6.20      4.73 o 
   2  11   0      148.63      177.52     18.04 o 
   4  11   0        6.31        9.32      4.45 o 
   6  11   0      111.45       80.30     14.13 o 
   8  11   0       52.63       73.31     10.53 o 
  10  11   0       89.15       59.02     11.53 o 
  12  11   0        4.34       -5.77      5.77 o 
   0  12   0       48.23       84.98     17.58 o 
   2  12   0       37.60       36.83      9.64 o 
   4  12   0        5.74        6.55      9.41 o 
   6  12   0       10.54       16.75      7.21 o 
   8  12   0      146.78       94.84     19.08 o 
  10  12   0        2.53        6.05      8.68 o 
   2  13   0       13.63       48.15     27.98 o 
   4  13   0       89.77       91.71     16.96 o 
   6  13   0        6.57        6.51      9.57 o 
   8  13   0        4.95       -4.92      5.65 o 
   0  14   0        5.02       45.52     26.27 o 
   2  14   0        0.65       27.49     16.47 o 
   4  14   0       11.14       11.66      8.07 o 
   6  14   0        7.04       24.65     11.74 o 
   2  15   0       98.98       56.84     19.60 o 
   1   1   1       90.59        2.16      2.99 o 
   2   1   1    31284.93    31324.31   5465.79 o 
   3   1   1      218.81      255.19      6.16 o 
   4   1   1     3090.61     3079.38     14.23 o 
   5   1   1      142.95       98.41      3.91 o 
   6   1   1       43.03       59.20     10.20 o 
   7   1   1      385.67      399.50     12.23 o 
   8   1   1      336.24      314.45     10.23 o 
   9   1   1       22.86       34.08      4.47 o 
  10   1   1        4.90       29.27      5.88 o 
  11   1   1       49.26       61.85      8.49 o 
  12   1   1      350.10      434.80     23.88 o 
  13   1   1       60.05       55.43      6.88 o 
  14   1   1      135.34       99.51     18.54 o 
  15   1   1       43.67       36.86     13.88 o 
  16   1   1       21.78       20.13     18.40 o 
  17   1   1       30.65       47.09     14.41 o 
  18   1   1        0.00        7.84      7.37 o 
   0   2   1    15877.97    16858.30    178.51 o 
   1   2   1      139.62      145.61      3.83 o 
   2   2   1      223.94      208.76      6.12 o 
   3   2   1     5710.44     5340.02     23.56 o 
   4   2   1     1434.49     1175.31     13.17 o 
   5   2   1        8.29        4.72      2.06 o 
   6   2   1      149.73      150.05     14.90 o 
   7   2   1      798.33      768.19     16.63 o 
   8   2   1      130.03      242.36     14.32 o 
   9   2   1      461.69      421.89     14.72 o 
  10   2   1     1333.15     1242.10     26.49 o 
  11   2   1      683.88      687.25     27.17 o 
  12   2   1      308.70      296.38     17.12 o 
  13   2   1      970.94      990.69     34.10 o 
  14   2   1       69.40       46.61      9.77 o 
  15   2   1       50.83       65.33      9.69 o 
  16   2   1        0.05        4.62     10.23 o 
  17   2   1       84.75       88.55     16.11 o 
   1   3   1     3571.15     3734.00     17.11 o 
   2   3   1     2034.42     1888.61     18.63 o 
   3   3   1     5488.25     5092.92     23.85 o 
   4   3   1     2656.61     2553.50     14.14 o 
   5   3   1     2514.77     2452.96     30.16 o 
   6   3   1       34.92       54.51      6.65 o 
   7   3   1       29.48       47.73      5.29 o 
   8   3   1      231.42      227.45     10.78 o 
   9   3   1       13.34       42.62      6.14 o 
  10   3   1       30.30       45.01      5.64 o 
  11   3   1      904.97      934.48     24.72 o 
  12   3   1      459.96      381.91     18.48 o 
  13   3   1     1097.39     1081.63     32.84 o 
  14   3   1        0.00       14.83      4.70 o 
  15   3   1        7.88       11.01      5.79 o 
  16   3   1       31.89       28.01      8.06 o 
  17   3   1        7.54       13.98      9.06 o 
   0   4   1       12.56       47.42      4.45 o 
   1   4   1     2439.51     2390.04     22.29 o 
   2   4   1      177.69      170.06      5.66 o 
   3   4   1     1884.67     1779.92     19.47 o 
   4   4   1      187.61      241.65      8.23 o 
   5   4   1      547.92      614.73     12.72 o 
   6   4   1     4363.22     4835.70     42.82 o 
   7   4   1      142.49      145.26      9.12 o 
   8   4   1        6.21       11.94      3.41 o 
   9   4   1      114.08      105.70      6.93 o 
  10   4   1       88.93      135.05     11.34 o 
  11   4   1     1670.45     1642.86     41.96 o 
  12   4   1        1.31        9.84      5.03 o 
  13   4   1      259.52      220.80     16.25 o 
  14   4   1        6.12       37.05     13.99 o 
  15   4   1       15.79       37.87     21.26 o 
  16   4   1        6.47       33.74      9.48 o 
  17   4   1       19.19       38.69      8.09 o 
   1   5   1     2970.97     2962.57     31.19 o 
   2   5   1      638.35      571.01     11.94 o 
   3   5   1       31.88       36.44      3.20 o 
   4   5   1        0.39       11.25      2.35 o 
   5   5   1     1295.05     1233.43     31.98 o 
   6   5   1      596.85      561.35     14.30 o 
   7   5   1      585.31      626.49     13.54 o 
   8   5   1      277.76      237.44     12.39 o 
   9   5   1       60.69       79.41      8.06 o 
  10   5   1      811.03      752.76     17.61 o 
  11   5   1      236.85      211.45     12.32 o 
  12   5   1        2.45       28.86      6.76 o 
  13   5   1       31.74       24.62      6.72 o 
  14   5   1       11.05       19.14      7.01 o 
  15   5   1       34.61       28.84      9.13 o 
  16   5   1       44.65       35.15     10.01 o 
  17   5   1       14.12       38.62     10.60 o 
   0   6   1     4048.68     4370.57     57.54 o 
   1   6   1     1249.33     1424.63     41.12 o 
   2   6   1     1799.35     1904.17     23.06 o 
   3   6   1     1517.00     1554.22     14.72 o 
   4   6   1       13.11        7.52      3.47 o 
   5   6   1       17.87       16.79      2.39 o 
   6   6   1      195.32      241.60      9.82 o 
   7   6   1      953.67      957.10     16.31 o 
   8   6   1       18.67       35.60      5.00 o 
   9   6   1      689.55      682.96     24.06 o 
  10   6   1      124.80      115.37      8.94 o 
  11   6   1      104.59       94.38     12.25 o 
  12   6   1        9.50        9.59      5.09 o 
  13   6   1       56.17       53.50      9.86 o 
  14   6   1       20.17       25.74      8.40 o 
  15   6   1       41.88       50.28     16.65 o 
  16   6   1       25.81        3.22      6.86 o 
   1   7   1     1346.23     1424.57     18.91 o 
   2   7   1      297.61      297.65     11.65 o 
   3   7   1       80.16       93.41      5.38 o 
   4   7   1      343.81      362.07     16.31 o 
   5   7   1       79.12       67.47      4.86 o 
   6   7   1       18.41       32.90      4.25 o 
   7   7   1       95.78       87.06      7.25 o 
   8   7   1      189.29      203.16     13.23 o 
   9   7   1        0.18        5.11      4.00 o 
  10   7   1      138.93      112.21     17.33 o 
  11   7   1      360.56      350.76     15.82 o 
  12   7   1        0.29       -2.60      4.73 o 
  13   7   1       65.20       67.76      7.24 o 
  14   7   1        0.01       16.60      6.22 o 
  15   7   1        2.88       22.10      7.20 o 
  16   7   1       33.63       44.11      8.33 o 
   0   8   1       53.40       47.05      8.28 o 
   1   8   1       55.55       61.57      5.10 o 
   2   8   1      361.00      396.62     18.46 o 
   3   8   1      603.66      702.21     15.21 o 
   4   8   1       53.54       31.65      4.14 o 
   5   8   1      197.41      177.59     10.90 o 
   6   8   1        3.09       30.78      4.99 o 
   7   8   1        7.30       10.82      4.81 o 
   8   8   1      129.51      108.10     20.50 o 
   9   8   1      576.64      557.85     24.18 o 
  10   8   1       85.66       80.71     10.60 o 
  11   8   1        1.88        7.11      4.94 o 
  12   8   1       26.10       27.59      6.14 o 
  13   8   1        4.53       21.64      5.56 o 
  14   8   1        8.77        3.13      6.45 o 
  15   8   1        0.04       26.59      8.61 o 
   1   9   1       29.63       44.16      5.11 o 
   2   9   1      355.12      315.35     15.39 o 
   3   9   1      110.50       99.78      7.71 o 
   4   9   1       62.58      101.11     11.61 o 
   5   9   1        9.75       26.80      5.58 o 
   6   9   1       22.04       14.97      4.73 o 
   7   9   1        1.85        4.69      4.28 o 
   8   9   1      116.40      125.07     24.16 o 
   9   9   1      472.71      462.67     30.30 o 
  10   9   1      124.13      121.23     11.35 o 
  11   9   1       80.58       81.96      9.14 o 
  12   9   1        9.21       12.08      8.83 o 
  13   9   1        4.31       22.49      6.06 o 
  14   9   1        4.89        0.62     11.00 o 
   0  10   1      777.59      939.28     37.69 o 
   1  10   1        3.72       15.53      5.67 o 
   2  10   1       23.54       20.61      4.43 o 
   3  10   1      243.40      233.37     13.89 o 
   4  10   1        0.29       17.65      4.26 o 
   5  10   1       41.91       47.06      6.98 o 
   6  10   1        2.85        5.50      6.39 o 
   7  10   1       48.84       39.96      8.40 o 
   8  10   1       28.04       18.79      5.67 o 
   9  10   1      145.96      134.09      8.36 o 
  10  10   1      180.15      166.37     11.56 o 
  11  10   1       23.63       37.44      6.26 o 
  12  10   1        9.18        6.44      5.02 o 
  13  10   1        1.61        7.22      8.08 o 
   1  11   1        0.02       -3.97      3.97 o 
   2  11   1       47.25       66.78      7.60 o 
   3  11   1      169.35      169.45     11.84 o 
   4  11   1       49.61       22.74      6.09 o 
   5  11   1      136.65      111.68     12.17 o 
   6  11   1       28.46       40.79      6.65 o 
   7  11   1        6.44       12.94      5.06 o 
   8  11   1        1.74        5.91      5.08 o 
   9  11   1      271.31      260.47     23.68 o 
  10  11   1       11.52       11.26      6.36 o 
  11  11   1       17.20       27.98      6.85 o 
  12  11   1       16.51       16.69      4.69 o 
   0  12   1        2.09        7.80      5.30 o 
   1  12   1        0.12       11.61      2.92 o 
   2  12   1      105.89       85.75     12.19 o 
   3  12   1        7.18       36.41      8.93 o 
   4  12   1       25.91       15.99      4.73 o 
   5  12   1      102.92      137.82     13.43 o 
   6  12   1       14.31       23.97      6.36 o 
   7  12   1        9.11        4.30      5.22 o 
   8  12   1       40.21       27.96      8.23 o 
   9  12   1        5.00       16.31      5.51 o 
  10  12   1        0.04        5.23      4.76 o 
  11  12   1       18.45       15.42      4.98 o 
   1  13   1        1.71       -2.63      6.04 o 
   2  13   1        0.80       17.41      7.03 o 
   3  13   1       17.74       25.75      6.94 o 
   4  13   1        4.01       11.70     12.14 o 
   5  13   1       25.03       12.25      7.03 o 
   6  13   1        1.41       -0.91      5.97 o 
   7  13   1        0.06       -0.32      7.54 o 
   8  13   1        1.29        5.74     11.04 o 
   9  13   1      140.56      132.27     18.83 o 
   0  14   1       22.03       -3.75     19.01 o 
   1  14   1        7.65       20.08     16.72 o 
   2  14   1        8.32       17.02     11.93 o 
   3  14   1       29.29       10.78     15.77 o 
   4  14   1       18.82       24.13      8.13 o 
   5  14   1       16.66       25.71     10.29 o 
   6  14   1        0.23        8.95     11.94 o 
   7  14   1        1.33       13.41      9.24 o 
   1  15   1        1.89       43.52     16.91 o 
   3  15   1        0.52       26.73     10.46 o 
   4  15   1       19.71       49.19     35.92 o 
   1   0   2       36.19       -1.54      1.54 o 
   2   0   2     2361.70     1787.89     97.69 o 
   3   0   2    27667.07    26731.17    694.73 o 
   4   0   2     2142.16     1935.36     26.51 o 
   5   0   2      132.07      169.52      8.47 o 
   6   0   2    23418.77    24429.70    552.71 o 
   7   0   2    10028.64    10534.73    152.01 o 
   8   0   2     1443.16     1456.73     19.87 o 
   9   0   2      660.48      787.53     31.97 o 
  10   0   2        0.68        6.13      4.07 o 
  11   0   2        8.01       17.16      7.03 o 
  12   0   2     1149.82     1155.91     51.66 o 
  13   0   2       34.93       23.17      8.09 o 
  14   0   2       16.76       23.55     10.72 o 
  15   0   2        6.73        8.34     10.12 o 
  16   0   2       23.15       10.14      6.84 o 
  17   0   2       19.11       12.04     12.94 o 
  18   0   2       69.06       78.06     19.67 o 
   1   1   2     4206.29      926.17     49.03 o 
   2   1   2     8787.47     8089.69     77.92 o 
   3   1   2    13494.21    13837.47     88.73 o 
   4   1   2        4.51        8.86      1.88 o 
   5   1   2     1446.06     1370.31     15.71 o 
   6   1   2     2177.10     2329.45     25.48 o 
   7   1   2       47.97       79.34      7.97 o 
   8   1   2      408.39      322.04     10.87 o 
   9   1   2     1938.66     2305.12     48.66 o 
  10   1   2       46.80       63.63      7.04 o 
  11   1   2      343.95      312.82     16.41 o 
  12   1   2       20.94       27.53      4.73 o 
  13   1   2      153.58      107.84     10.74 o 
  14   1   2       74.15       89.14     13.83 o 
  15   1   2       12.64       -5.39     10.36 o 
  16   1   2        0.50       30.88     12.65 o 
  17   1   2      170.13      148.38     28.22 o 
  18   1   2       11.10       14.12     12.80 o 
   1   2   2     8682.23     8694.56     38.95 o 
   2   2   2     1101.55     1072.53     10.83 o 
   3   2   2        0.37       11.84      1.70 o 
   4   2   2      643.61      712.65      8.72 o 
   5   2   2     7767.53     7934.00     59.10 o 
   6   2   2       15.33       46.32      4.94 o 
   7   2   2     3566.92     4086.26     34.71 o 
   8   2   2      912.66      965.70     20.84 o 
   9   2   2      237.98      163.58      9.77 o 
  10   2   2      735.14      743.20     17.36 o 
  11   2   2       10.62       24.10      7.15 o 
  12   2   2      139.87      190.99     11.74 o 
  13   2   2       17.05       25.19      7.67 o 
  14   2   2       29.60       46.04      7.54 o 
  15   2   2       11.63       19.94      6.02 o 
  16   2   2        3.96       -9.11     15.30 o 
  17   2   2        5.13       19.74     23.54 o 
   1   3   2      115.12      165.08      5.20 o 
   2   3   2      136.33       70.49      2.59 o 
   3   3   2     3121.89     3305.32     16.94 o 
   4   3   2      108.58      116.14      4.38 o 
   5   3   2     2535.97     2371.48     26.01 o 
   6   3   2     1104.84     1097.10     22.53 o 
   7   3   2      252.17      276.28     11.35 o 
   8   3   2      398.71      479.83     13.69 o 
   9   3   2     1266.93     1357.21     24.80 o 
  10   3   2       35.73       26.10      5.70 o 
  11   3   2      141.73      194.72     11.99 o 
  12   3   2      339.32      293.43     15.70 o 
  13   3   2      518.11      440.78     17.04 o 
  14   3   2        0.00       19.49      6.66 o 
  15   3   2        8.54        7.18      6.08 o 
  16   3   2       10.39       39.11     10.59 o 
  17   3   2        1.78       18.49      7.15 o 
   0   4   2     2273.50     2370.09     30.40 o 
   1   4   2     3131.69     3108.78     16.47 o 
   2   4   2        5.18        2.96      1.41 o 
   3   4   2      584.28      579.30     12.09 o 
   4   4   2      338.70      311.21     10.29 o 
   5   4   2     1132.78      999.90     18.96 o 
   6   4   2     1201.47     1131.90     21.96 o 
   7   4   2     1413.93     1496.65     20.71 o 
   8   4   2      274.16      256.76     12.80 o 
   9   4   2      425.47      405.18     19.08 o 
  10   4   2      303.67      378.54     15.82 o 
  11   4   2      143.97      171.81     12.08 o 
  12   4   2      298.09      360.00     22.81 o 
  13   4   2      193.63      192.86     11.36 o 
  14   4   2      266.93      253.20     14.09 o 
  15   4   2       38.07       49.62      9.61 o 
  16   4   2        4.88       13.37     12.92 o 
  17   4   2       12.08       18.06      8.47 o 
   1   5   2     1630.20     1573.12     17.90 o 
   2   5   2     3476.72     3276.89     43.34 o 
   3   5   2      116.58      117.67      7.79 o 
   4   5   2     1296.47     1512.20     21.67 o 
   5   5   2       22.96       34.07      4.33 o 
   6   5   2       66.17       76.48      4.72 o 
   7   5   2      106.74      137.32      8.11 o 
   8   5   2      734.30      657.33     15.11 o 
   9   5   2      953.45      898.38     23.07 o 
  10   5   2      326.55      368.16     16.88 o 
  11   5   2      128.04      134.57     10.75 o 
  12   5   2      247.31      265.67     14.51 o 
  13   5   2        0.02        5.08      4.34 o 
  14   5   2        2.06       10.79      4.53 o 
  15   5   2        0.57       29.86     10.30 o 
  16   5   2        1.61       12.13      7.42 o 
  17   5   2        7.54       -4.31      9.37 o 
   0   6   2     2041.75     2025.57     51.14 o 
   1   6   2     1488.83     1604.37     20.66 o 
   2   6   2      487.78      433.49     13.68 o 
   3   6   2      118.57      122.49      6.37 o 
   4   6   2     2832.46     2719.29     27.46 o 
   5   6   2      932.96     1005.95     17.23 o 
   6   6   2     1272.57     1275.57     23.48 o 
   7   6   2      272.29      294.36     14.45 o 
   8   6   2        9.32       16.74      3.64 o 
   9   6   2      115.95      117.41     10.88 o 
  10   6   2       62.04       95.97      8.87 o 
  11   6   2      368.80      358.33     23.16 o 
  12   6   2      354.73      347.52     17.96 o 
  13   6   2      208.85      182.20     10.02 o 
  14   6   2       49.88       36.51      9.44 o 
  15   6   2       41.53       31.51      8.06 o 
  16   6   2        1.32        2.86      7.32 o 
   1   7   2       14.73       11.50      2.77 o 
   2   7   2      619.13      523.63     21.53 o 
   3   7   2       41.70       41.01      4.15 o 
   4   7   2      166.12      259.95     11.80 o 
   5   7   2      228.14      225.21      9.43 o 
   6   7   2      107.17       89.25      6.65 o 
   7   7   2      419.78      414.20     12.33 o 
   8   7   2        9.59       21.04      4.30 o 
   9   7   2      102.85       72.92      8.06 o 
  10   7   2        7.42       18.94      9.88 o 
  11   7   2        2.69       18.14      5.74 o 
  12   7   2        0.11        7.47      4.91 o 
  13   7   2        0.56        7.24      5.64 o 
  14   7   2       12.22       -1.29      6.91 o 
  15   7   2        4.96       14.51      6.70 o 
  16   7   2        4.24       19.65     11.28 o 
   0   8   2       10.12       11.34      6.40 o 
   1   8   2      105.53       98.33      5.96 o 
   2   8   2      330.06      406.47     16.40 o 
   3   8   2      226.83      215.61     10.59 o 
   4   8   2      108.73      129.12      7.34 o 
   5   8   2      365.34      411.14     11.34 o 
   6   8   2        0.54       10.19      4.67 o 
   7   8   2        1.20        6.06      5.17 o 
   8   8   2      267.33      301.31     20.72 o 
   9   8   2       52.61       51.44     14.94 o 
  10   8   2      271.95      279.88     24.59 o 
  11   8   2      388.95      380.84     19.49 o 
  12   8   2       26.86       27.66      6.08 o 
  13   8   2      137.49      135.25     13.17 o 
  14   8   2       19.59       34.48      9.86 o 
  15   8   2        5.46        9.78      6.24 o 
   1   9   2       75.02       82.18      7.09 o 
   2   9   2      261.51      372.44     12.55 o 
   3   9   2      144.37      200.80     15.09 o 
   4   9   2      189.21      155.90     12.08 o 
   5   9   2      130.07      165.08     12.52 o 
   6   9   2       82.78      133.41     17.18 o 
   7   9   2        2.50        5.31      4.83 o 
   8   9   2      183.98      201.55     14.17 o 
   9   9   2        6.61        9.80     11.16 o 
  10   9   2      117.79      109.64     10.24 o 
  11   9   2      156.95      153.39     10.23 o 
  12   9   2       15.53       20.91      7.61 o 
  13   9   2        6.49       11.82      4.60 o 
  14   9   2        0.09       21.94      9.72 o 
   0  10   2       49.16       91.34     12.43 o 
   1  10   2        1.38       10.70      3.69 o 
   2  10   2       82.08      112.22      9.48 o 
   3  10   2      451.07      479.45     18.94 o 
   4  10   2      128.31      158.46     12.41 o 
   5  10   2       58.54       54.39      7.35 o 
   6  10   2        9.14       12.29      4.58 o 
   7  10   2      308.73      328.97     17.68 o 
   8  10   2        4.61        8.50      4.28 o 
   9  10   2       22.26       29.12      6.53 o 
  10  10   2       20.45       31.86      6.98 o 
  11  10   2       57.42       73.89     11.28 o 
  12  10   2       12.32       15.62      5.03 o 
  13  10   2       11.30        7.23      5.50 o 
   1  11   2       35.92       36.82      4.88 o 
   2  11   2       52.00       21.37      5.25 o 
   3  11   2       14.73       13.47      5.66 o 
   4  11   2        9.92       14.20      4.85 o 
   5  11   2       25.95       26.15      7.79 o 
   6  11   2        1.36       10.02      4.01 o 
   7  11   2       90.46       77.65      9.83 o 
   8  11   2        9.85       23.87      5.88 o 
   9  11   2      107.98      107.69     12.45 o 
  10  11   2       38.04       44.17      8.81 o 
  11  11   2       45.79       39.94      9.48 o 
  12  11   2        1.28       11.04      4.89 o 
   0  12   2       16.78       38.75     11.02 o 
   1  12   2       29.82       31.97      5.15 o 
   2  12   2        2.65        7.02      6.52 o 
   3  12   2       69.07       58.25     10.95 o 
   4  12   2       14.48       13.34      4.98 o 
   5  12   2       74.57       60.78      9.93 o 
   6  12   2       15.78        9.30      6.00 o 
   7  12   2       55.96       45.89      9.20 o 
   8  12   2        4.20        0.90      6.30 o 
   9  12   2        0.00       22.30      8.42 o 
  10  12   2        2.98       11.86      4.36 o 
  11  12   2        6.80        5.75      4.33 o 
   1  13   2        1.77        4.66      4.62 o 
   2  13   2        1.46        1.66      9.92 o 
   3  13   2        3.65       10.23      6.24 o 
   4  13   2       23.40        8.92     23.03 o 
   5  13   2        6.48       18.86     13.84 o 
   6  13   2        0.42        6.97      8.16 o 
   7  13   2       62.30       46.78      9.09 o 
   8  13   2        0.57        5.72      6.33 o 
   9  13   2      107.54       85.26     12.59 o 
   1  14   2       53.22       45.48     26.17 o 
   2  14   2        1.71       19.38      8.73 o 
   3  14   2       19.70       14.19      8.41 o 
   4  14   2        2.36        7.61      6.54 o 
   5  14   2       36.85       28.12     13.47 o 
   6  14   2       25.73       24.34     11.71 o 
   7  14   2       12.66       20.85     14.58 o 
   1  15   2        0.00       -5.07     16.91 o 
   3  15   2        0.06        4.47      8.63 o 
   4  15   2        3.19        4.41     16.22 o 
   1   1   3     1881.69      907.93     26.89 o 
   2   1   3    24096.09    26158.32    246.76 o 
   3   1   3      470.40      410.68      7.29 o 
   4   1   3      731.53      709.55      8.16 o 
   5   1   3      281.84      231.79      7.06 o 
   6   1   3      395.38      509.33     14.98 o 
   7   1   3      358.35      413.86     14.13 o 
   8   1   3      437.93      409.11     11.87 o 
   9   1   3      338.83      404.48     13.56 o 
  10   1   3      121.77       91.24      7.72 o 
  11   1   3        1.71       22.47      9.92 o 
  12   1   3       38.41       39.96      7.21 o 
  13   1   3       81.62       99.81     12.75 o 
  14   1   3      206.13      204.91     13.37 o 
  15   1   3       30.17       30.29      7.49 o 
  16   1   3      107.29      114.26     12.04 o 
  17   1   3       29.94       21.62     11.91 o 
  18   1   3       16.53       15.76     14.54 o 
   0   2   3    12730.29    12654.76    133.19 o 
   1   2   3    27235.44    26393.55   1654.15 o 
   2   2   3      134.11      167.32      4.98 o 
   3   2   3     4216.24     3754.95     22.17 o 
   4   2   3        2.42        2.59      1.62 o 
   5   2   3     4881.88     4911.66     40.28 o 
   6   2   3     6400.97     6908.25     55.54 o 
   7   2   3        1.27       10.71      5.00 o 
   8   2   3       11.91        2.57      3.30 o 
   9   2   3       27.97       42.66      5.95 o 
  10   2   3      595.55      519.21     26.60 o 
  11   2   3      474.23      457.73     17.60 o 
  12   2   3        0.27       18.10      6.52 o 
  13   2   3       40.55       74.25     10.88 o 
  14   2   3       34.54       20.15      6.84 o 
  15   2   3       29.02       32.02      8.72 o 
  16   2   3        0.59        0.94      7.68 o 
  17   2   3       24.79       35.64     11.86 o 
   1   3   3     9065.95     9240.95     53.96 o 
   2   3   3       19.33       19.99      1.82 o 
   3   3   3     2041.82     1901.49     23.06 o 
   4   3   3     1016.41      886.35     10.80 o 
   5   3   3     3905.32     3927.55     28.71 o 
   6   3   3     3163.72     3414.51     60.43 o 
   7   3   3     2540.28     2712.94     28.26 o 
   8   3   3       78.25       84.15      6.03 o 
   9   3   3        1.72       20.82      4.00 o 
  10   3   3       46.20       51.16      7.93 o 
  11   3   3      200.09      226.83     11.43 o 
  12   3   3      261.37      263.60     15.69 o 
  13   3   3       16.22       26.39      6.05 o 
  14   3   3      123.31      146.61      8.43 o 
  15   3   3       65.93       71.58     13.83 o 
  16   3   3       48.05       40.26     16.75 o 
  17   3   3       33.96       35.11      7.92 o 
   0   4   3    19418.43    19455.27    151.41 o 
   1   4   3      217.37      209.90      5.91 o 
   2   4   3     1928.73     1677.59     20.47 o 
   3   4   3      146.50      170.95      5.77 o 
   4   4   3     2731.73     2576.04     30.29 o 
   5   4   3     1528.15     1931.87     23.12 o 
   6   4   3     1172.78     1017.41     20.88 o 
   7   4   3       61.29       40.30      5.31 o 
   8   4   3      201.36      289.39     12.27 o 
   9   4   3      773.82      776.70     19.75 o 
  10   4   3      195.49      151.86     11.51 o 
  11   4   3      180.27      208.68     11.47 o 
  12   4   3      175.17      185.68     12.42 o 
  13   4   3        3.79       15.21      7.59 o 
  14   4   3       10.99        4.64      3.98 o 
  15   4   3        1.29        6.68      8.24 o 
  16   4   3        0.16        1.24      6.98 o 
  17   4   3        2.43        5.67      8.19 o 
   1   5   3      146.86      113.31      6.20 o 
   2   5   3     1745.04     1935.42     26.35 o 
   3   5   3     1111.96     1179.98     27.48 o 
   4   5   3     2924.93     3458.04     36.51 o 
   5   5   3      299.95      291.52     10.23 o 
   6   5   3      507.52      604.83     12.70 o 
   7   5   3       90.32       88.77      5.71 o 
   8   5   3        4.12       17.25      4.70 o 
   9   5   3      261.55      284.47     13.78 o 
  10   5   3      760.81      798.76     23.78 o 
  11   5   3      105.93      107.47      9.08 o 
  12   5   3        0.04       18.15      4.40 o 
  13   5   3        0.19       11.20     15.96 o 
  14   5   3        8.73       13.26      6.55 o 
  15   5   3       12.08        0.78     14.54 o 
  16   5   3       10.25        8.56      6.56 o 
  17   5   3       54.19       59.83     14.34 o 
   0   6   3      955.21     1004.12     51.73 o 
   1   6   3     1284.53     1281.84     27.36 o 
   2   6   3        8.19        6.51      2.26 o 
   3   6   3       69.46       55.20      5.10 o 
   4   6   3     1349.37     1192.96     27.16 o 
   5   6   3     1372.77     1339.22     23.51 o 
   6   6   3      658.54      729.77     19.86 o 
   7   6   3        0.00        7.23      3.69 o 
   8   6   3      427.06      378.93     12.61 o 
   9   6   3      150.26      153.95     11.00 o 
  10   6   3       53.11       43.82      6.15 o 
  11   6   3       55.88       44.40     11.56 o 
  12   6   3        2.76       13.80      7.58 o 
  13   6   3        5.02       15.22      9.70 o 
  14   6   3        0.30       11.22      5.35 o 
  15   6   3        1.47       16.07     10.00 o 
  16   6   3        2.27       18.56      6.20 o 
   1   7   3      265.98      233.77     11.50 o 
   2   7   3     1722.76     1668.10     19.44 o 
   3   7   3      221.46      225.50     10.92 o 
   4   7   3      256.79      285.64     15.78 o 
   5   7   3        3.07        5.36      3.39 o 
   6   7   3       72.84       49.79      5.83 o 
   7   7   3        0.06       16.94      4.08 o 
   8   7   3       10.02       26.89      6.54 o 
   9   7   3      197.65      249.94     18.48 o 
  10   7   3     1966.74     2088.09     61.06 o 
  11   7   3        0.00        6.17      5.33 o 
  12   7   3        8.29       15.92      7.40 o 
  13   7   3       16.04       22.48      5.98 o 
  14   7   3       24.03       16.31      8.01 o 
  15   7   3        3.45       17.56      6.52 o 
  16   7   3       58.30       48.32      9.76 o 
   0   8   3     1785.93     2321.28     62.09 o 
   1   8   3       13.75       11.34      2.71 o 
   2   8   3       69.73       74.49      4.58 o 
   3   8   3       32.87       28.69      5.39 o 
   4   8   3      177.21      267.61     13.30 o 
   5   8   3       42.07       58.01      5.88 o 
   6   8   3      393.22      308.85     13.30 o 
   7   8   3       21.34       30.71      5.97 o 
   8   8   3      261.57      244.25     16.45 o 
   9   8   3       83.23       89.43     11.30 o 
  10   8   3      872.95      864.82     32.61 o 
  11   8   3        0.01        6.99      3.76 o 
  12   8   3       17.11        8.52      6.10 o 
  13   8   3        1.97       10.21      4.77 o 
  14   8   3       12.50       25.50      6.50 o 
  15   8   3        6.93       18.91      5.56 o 
   1   9   3        8.94       10.00      4.68 o 
   2   9   3       17.11       25.52      3.98 o 
   3   9   3       21.70       32.51      5.34 o 
   4   9   3       65.54       44.90      5.09 o 
   5   9   3       19.24       22.73      4.79 o 
   6   9   3      636.87      705.83     29.03 o 
   7   9   3       28.58       31.84      5.98 o 
   8   9   3       14.92       14.28      4.90 o 
   9   9   3        7.64       13.34      5.14 o 
  10   9   3       69.24       80.88     10.47 o 
  11   9   3        5.10       11.41      5.52 o 
  12   9   3       21.06       37.62      8.21 o 
  13   9   3       19.63       24.46      6.15 o 
  14   9   3        8.89       21.74      9.50 o 
   0  10   3      180.96      125.71     15.77 o 
   1  10   3        0.26        5.90      2.86 o 
   2  10   3     1173.11     1210.32     32.36 o 
   3  10   3       30.01       37.09      7.96 o 
   4  10   3      237.27      181.87     12.15 o 
   5  10   3       31.24       32.84      6.73 o 
   6  10   3       20.80       35.16      6.28 o 
   7  10   3       38.64       42.75      6.40 o 
   8  10   3       80.87       68.80     10.08 o 
   9  10   3       19.42       16.35      5.75 o 
  10  10   3       22.06       14.63      8.14 o 
  11  10   3       51.93       52.52      7.77 o 
  12  10   3       62.37       48.59      7.14 o 
  13  10   3        1.41       19.68      8.75 o 
   1  11   3      150.12      184.33     12.75 o 
   2  11   3       22.91       19.00      3.78 o 
   3  11   3       31.25       25.68      5.80 o 
   4  11   3       53.15       64.74     10.08 o 
   5  11   3        7.67       15.29      5.12 o 
   6  11   3        6.62        9.94      5.13 o 
   7  11   3       41.37       33.86      7.52 o 
   8  11   3      136.18      117.21      9.62 o 
   9  11   3        1.81       10.85      6.98 o 
  10  11   3        0.62       21.95      6.24 o 
  11  11   3        0.17        6.15      6.16 o 
  12  11   3        0.03        6.00     12.23 o 
   0  12   3      129.57      152.64     28.84 o 
   1  12   3        6.93        4.24      4.20 o 
   2  12   3        1.24       11.05      3.57 o 
   3  12   3       92.80      112.54     10.00 o 
   4  12   3        3.13       10.98      5.72 o 
   5  12   3       20.23       28.01      7.18 o 
   6  12   3        4.18        5.17      3.90 o 
   7  12   3        0.99        4.70      6.66 o 
   8  12   3      215.26      198.46     22.14 o 
   9  12   3       55.91       45.41      7.03 o 
  10  12   3       15.05        8.36      5.10 o 
  11  12   3        1.89        4.40      5.76 o 
   1  13   3        0.03        1.40      4.82 o 
   2  13   3       90.98      113.10     10.38 o 
   3  13   3        0.63       12.36     13.13 o 
   4  13   3       16.67       20.68     10.32 o 
   5  13   3        4.07        5.28      7.22 o 
   6  13   3        0.08        1.74      5.16 o 
   7  13   3        0.00       15.32      5.18 o 
   8  13   3       16.02       15.19      6.72 o 
   9  13   3       44.65       56.46      9.99 o 
   1  14   3        0.04       32.29     19.32 o 
   2  14   3       30.33       23.86      7.94 o 
   3  14   3       79.98       72.91     12.54 o 
   4  14   3        9.54        7.12      9.67 o 
   5  14   3        0.02       -6.49      6.86 o 
   6  14   3       16.79       14.71     15.72 o 
   7  14   3       26.36       35.07      8.01 o 
   1  15   3        2.79        4.11     13.75 o 
   2  15   3        0.18        0.96     13.81 o 
   3  15   3       12.23       20.91     21.18 o 
   4  15   3        7.80       11.21     12.48 o 
   1   0   4       81.52       36.23      3.76 o 
   3   0   4    26174.39    26879.73    384.74 o 
   4   0   4       59.67       37.48      4.45 o 
   5   0   4      840.09      829.01     14.78 o 
   6   0   4     5689.94     5536.07     66.70 o 
   7   0   4     1844.66     1995.11     40.03 o 
   8   0   4      272.99      342.82     16.27 o 
   9   0   4     1496.02     1553.99     42.44 o 
  10   0   4     2297.25     2364.34     60.36 o 
  11   0   4     4000.08     4243.25    214.84 o 
  12   0   4      191.18      215.99     17.80 o 
  13   0   4      693.14      668.14     42.14 o 
  14   0   4      176.06      204.09     22.48 o 
  15   0   4        2.56       19.61      9.91 o 
  16   0   4       29.05       34.17     11.88 o 
  17   0   4      125.75      125.42     42.80 o 
  18   0   4      226.93      182.49     30.64 o 
   1   1   4      598.02      487.56     10.19 o 
   2   1   4    37084.46    44239.09   7719.26 o 
   3   1   4     2369.45     2294.78     19.47 o 
   4   1   4    13728.66    13705.21     73.61 o 
   5   1   4     1551.45     1510.60     20.86 o 
   6   1   4      580.67      578.72     13.32 o 
   7   1   4     1476.02     1541.48     19.63 o 
   8   1   4      367.63      408.20     14.85 o 
   9   1   4     1219.44     1257.01     24.18 o 
  10   1   4      157.44      158.86      8.50 o 
  11   1   4     1519.70     1486.76     42.84 o 
  12   1   4     1631.97     1557.01     51.24 o 
  13   1   4      864.38      792.15     31.14 o 
  14   1   4       59.16       73.48      9.93 o 
  15   1   4        0.02        4.75      7.07 o 
  16   1   4       58.40       62.10     13.39 o 
  17   1   4       26.89       19.26     11.71 o 
  18   1   4        0.00       16.74      7.79 o 
   2   2   4     6833.69     6424.55     32.03 o 
   3   2   4    14839.53    14566.83    118.30 o 
   4   2   4      935.86      774.98      9.46 o 
   5   2   4     1060.13     1064.99     19.67 o 
   6   2   4       76.66       88.61      7.25 o 
   7   2   4       44.29       85.38      4.90 o 
   8   2   4      536.65      470.17     13.18 o 
   9   2   4       61.98       72.11      5.59 o 
  10   2   4      665.91      715.54     18.54 o 
  11   2   4      347.47      364.83     13.65 o 
  12   2   4       56.04       55.36      7.02 o 
  13   2   4      963.97      946.86     34.81 o 
  14   2   4        8.90       20.23      5.45 o 
  15   2   4       12.02       22.84      8.64 o 
  16   2   4       67.12       76.88     10.64 o 
  17   2   4       14.22       18.58      9.52 o 
   1   3   4     3964.83     3849.25     23.73 o 
   2   3   4     1022.08     1018.51     12.59 o 
   3   3   4     2712.74     2525.16     20.69 o 
   4   3   4     3600.65     3517.58     27.62 o 
   5   3   4      285.46      245.60      7.88 o 
   6   3   4       70.62       98.40      6.85 o 
   7   3   4     1498.03     1593.24     17.33 o 
   8   3   4      190.57      230.28     11.73 o 
   9   3   4      107.33      100.95      7.58 o 
  10   3   4      413.13      392.15     14.08 o 
  11   3   4       17.72       18.36      5.48 o 
  12   3   4      708.97      626.11     22.86 o 
  13   3   4        5.53        9.99     11.39 o 
  14   3   4       18.14       19.13      5.75 o 
  15   3   4        0.06       10.09      6.55 o 
  16   3   4        0.45       14.06      8.26 o 
  17   3   4       16.95       37.79      8.33 o 
   0   4   4    17249.50    17551.55    150.68 o 
   1   4   4     1802.44     1673.04     18.50 o 
   2   4   4      571.34      579.81      8.43 o 
   3   4   4      144.58      146.74      6.23 o 
   4   4   4      239.10      213.73      9.31 o 
   5   4   4     3836.20     3633.96     30.23 o 
   6   4   4     3019.27     2951.67     26.67 o 
   7   4   4       37.69       34.23      5.65 o 
   8   4   4       88.58      102.87      6.74 o 
   9   4   4     1536.94     1408.30     34.08 o 
  10   4   4      110.99       86.60      9.00 o 
  11   4   4       21.78       23.49      5.18 o 
  12   4   4       86.30       92.96      8.10 o 
  13   4   4      153.23      129.73     18.32 o 
  14   4   4       21.54       21.21      6.22 o 
  15   4   4      146.32      105.88     12.59 o 
  16   4   4       24.33       27.93      8.78 o 
  17   4   4        5.05       13.82      6.88 o 
   1   5   4      697.28      747.77     13.71 o 
   2   5   4     4942.01     4923.95     46.21 o 
   3   5   4        9.42       18.21      2.21 o 
   4   5   4     1081.13     1130.12     24.25 o 
   5   5   4       92.37      120.12      6.61 o 
   6   5   4      153.64      143.00      7.15 o 
   7   5   4      155.19      159.97      9.78 o 
   8   5   4      259.98      261.46     12.44 o 
   9   5   4      191.51      221.52     12.40 o 
  10   5   4      162.72      165.12     13.31 o 
  11   5   4        2.92       18.05      6.46 o 
  12   5   4      158.89      171.82     18.19 o 
  13   5   4      352.68      341.70     20.96 o 
  14   5   4        1.02       12.29      5.78 o 
  15   5   4        0.86       26.59     10.41 o 
  16   5   4        1.95       22.84      6.69 o 
  17   5   4       16.48       23.14      9.34 o 
   0   6   4    10266.09    11515.06    154.90 o 
   1   6   4       77.20       93.20      6.23 o 
   2   6   4      107.61      115.56      6.23 o 
   3   6   4      596.14      708.05     14.85 o 
   4   6   4       14.75       11.05      3.26 o 
   5   6   4        6.37        9.63      4.14 o 
   6   6   4     2067.21     2104.29     40.79 o 
   7   6   4       67.60       78.96      9.13 o 
   8   6   4      715.35      680.15     21.64 o 
   9   6   4      469.71      536.60     20.55 o 
  10   6   4        6.39       11.06      4.52 o 
  11   6   4      608.10      630.22     20.32 o 
  12   6   4       27.23       22.63      5.15 o 
  13   6   4       55.86       70.58     10.24 o 
  14   6   4       37.37       26.59      7.86 o 
  15   6   4        0.47       25.64      8.26 o 
  16   6   4        5.19        6.95      7.55 o 
   1   7   4      153.40      147.78      7.83 o 
   2   7   4      394.92      427.24     14.37 o 
   3   7   4      102.30       79.81      5.03 o 
   4   7   4     1996.16     2268.19     41.10 o 
   5   7   4       25.88       46.82      5.31 o 
   6   7   4        0.75       12.28      3.66 o 
   7   7   4       77.20       80.65      8.03 o 
   8   7   4      132.31      157.09     11.83 o 
   9   7   4      707.58      755.96     29.07 o 
  10   7   4       75.16      118.46     12.96 o 
  11   7   4       19.97       30.55      7.13 o 
  12   7   4      287.64      241.13     17.80 o 
  13   7   4        1.12        6.65      9.37 o 
  14   7   4        2.43       15.23      6.28 o 
  15   7   4        5.21       23.66      7.42 o 
  16   7   4        1.88       17.19      8.45 o 
   0   8   4     1069.52     1147.97     35.55 o 
   1   8   4       18.29       31.14      4.02 o 
   2   8   4       25.20       29.58      4.48 o 
   3   8   4      144.35      198.19     14.31 o 
   4   8   4       14.00       13.60      2.75 o 
   5   8   4      438.79      456.84     17.85 o 
   6   8   4       22.59       24.11      4.01 o 
   7   8   4       88.58       78.49      8.26 o 
   8   8   4      168.56      158.58     12.00 o 
   9   8   4       60.96       75.48      8.28 o 
  10   8   4       86.86       78.40      9.15 o 
  11   8   4       99.82      100.34     11.82 o 
  12   8   4       32.65       28.68      6.37 o 
  13   8   4       17.33       25.97      8.92 o 
  14   8   4       38.27       24.31      6.26 o 
  15   8   4       13.03        7.88      4.83 o 
   1   9   4      284.02      229.92     13.54 o 
   2   9   4       19.51       40.10      5.29 o 
   3   9   4      390.42      318.66     16.04 o 
   4   9   4       18.79       13.90      3.46 o 
   5   9   4      239.54      234.61     13.94 o 
   6   9   4       97.62       73.62      9.62 o 
   7   9   4       12.43       10.72      6.04 o 
   8   9   4        0.06        6.66      6.34 o 
   9   9   4        4.89        9.32      9.79 o 
  10   9   4      100.48       88.28      9.04 o 
  11   9   4       93.47       87.48      7.04 o 
  12   9   4      167.38      160.84     15.62 o 
  13   9   4        9.40       16.80     11.54 o 
  14   9   4       13.04       11.37      7.80 o 
   0  10   4      140.85      108.16     13.50 o 
   1  10   4        1.81        9.08      3.15 o 
   2  10   4       19.91       17.55      9.17 o 
   3  10   4      282.06      282.30     16.29 o 
   4  10   4        7.57       14.54      4.13 o 
   5  10   4      125.41      123.45      9.60 o 
   6  10   4        3.06        8.41      5.21 o 
   7  10   4        1.22       12.31      4.85 o 
   8  10   4      146.30      144.19     18.19 o 
   9  10   4       24.07       29.35      8.36 o 
  10  10   4       16.14       28.69      7.13 o 
  11  10   4      121.81      109.61      9.96 o 
  12  10   4        6.17       12.56      5.61 o 
  13  10   4       10.44       22.73      5.23 o 
   1  11   4       39.97       47.64      7.51 o 
   2  11   4        2.36        7.83      2.84 o 
   3  11   4        0.20        4.36      4.44 o 
   4  11   4      210.98      197.39     16.36 o 
   5  11   4      118.23      104.84     12.81 o 
   6  11   4       80.74       85.99     13.28 o 
   7  11   4      143.77      168.35     10.27 o 
   8  11   4        4.97       14.04      5.04 o 
   9  11   4       82.95      100.01     19.57 o 
  10  11   4        0.20       10.86      5.58 o 
  11  11   4       31.97       22.29      5.41 o 
  12  11   4       54.44       30.41      8.44 o 
   0  12   4        6.89       14.68     27.71 o 
   1  12   4       15.38        5.84      6.58 o 
   2  12   4       11.68       10.44      8.51 o 
   3  12   4       58.44       54.36     10.67 o 
   4  12   4       43.44       22.84      6.03 o 
   5  12   4        6.46       19.96      8.96 o 
   6  12   4       29.98       25.62      7.10 o 
   7  12   4        2.47        7.94      4.26 o 
   8  12   4       42.82       43.49      9.58 o 
   9  12   4       19.05       16.36      6.91 o 
  10  12   4        0.01       -0.44      7.33 o 
  11  12   4        3.74        6.94      4.59 o 
   1  13   4        1.44        6.98      5.62 o 
   2  13   4       12.76        2.48     13.44 o 
   3  13   4       11.34       13.65      5.19 o 
   4  13   4       65.41       48.37     10.09 o 
   5  13   4        0.55        4.16      6.15 o 
   6  13   4      106.87       82.31     11.35 o 
   7  13   4       23.78       30.90      8.16 o 
   8  13   4        5.25       21.77     10.55 o 
   9  13   4       29.95       37.52      7.97 o 
   0  14   4       60.63       26.61     25.59 o 
   2  14   4        0.73       10.32     23.93 o 
   3  14   4        2.28       -7.13     21.96 o 
   4  14   4        0.66        5.89     15.08 o 
   5  14   4       21.82       28.44      9.87 o 
   6  14   4       11.22       12.87      7.06 o 
   7  14   4        2.54        5.17      8.02 o 
   1  15   4        3.46       17.95     10.71 o 
   2  15   4       17.11       23.40     13.34 o 
   3  15   4        5.64       23.89     11.95 o 
   4  15   4       15.02       25.43     11.12 o 
   1   1   5      551.18      504.79      5.29 o 
   2   1   5     1582.15     1592.31     16.10 o 
   3   1   5     8918.93     8915.22     54.01 o 
   4   1   5       33.05       63.93      2.64 o 
   5   1   5      611.33      668.51     13.61 o 
   6   1   5      432.89      365.51     14.69 o 
   7   1   5       40.54       90.15      6.98 o 
   8   1   5      923.89      905.24     19.73 o 
   9   1   5       85.10       78.68      7.82 o 
  10   1   5      538.47      467.04     18.77 o 
  11   1   5      180.75      227.87     18.72 o 
  12   1   5      102.88      155.55     12.05 o 
  13   1   5       95.53      115.71     12.44 o 
  14   1   5        7.63        7.36      6.32 o 
  15   1   5       37.61       31.10     10.04 o 
  16   1   5       18.53       23.97     11.85 o 
  17   1   5        1.04       17.24      5.54 o 
   1   2   5     3361.58     3346.36     26.87 o 
   2   2   5        7.89       11.94      3.11 o 
   3   2   5     3195.97     3025.58     19.41 o 
   4   2   5     1543.74     1469.03     17.34 o 
   5   2   5      245.75      319.11      9.49 o 
   6   2   5      537.47      637.73     13.90 o 
   7   2   5        5.97       26.31      4.69 o 
   8   2   5      153.92      111.16      6.16 o 
   9   2   5      251.31      215.97     10.69 o 
  10   2   5      703.38      659.46     19.30 o 
  11   2   5       34.36       45.00      6.34 o 
  12   2   5      133.27      116.16      9.63 o 
  13   2   5       17.31       50.29     20.69 o 
  14   2   5        8.74       20.50      6.10 o 
  15   2   5       30.49       13.00      6.30 o 
  16   2   5       33.06       31.59      8.25 o 
  17   2   5        0.01       16.61     11.46 o 
   1   3   5     1688.34     1500.73     16.05 o 
   2   3   5    15317.15    16513.00    125.16 o 
   3   3   5     4482.97     4234.34     24.09 o 
   4   3   5     5090.55     5345.34     38.60 o 
   5   3   5      126.57      129.63      5.60 o 
   6   3   5     3537.29     3762.11     30.71 o 
   7   3   5      866.07      849.76     17.06 o 
   8   3   5      944.55     1039.94     21.34 o 
   9   3   5        0.04        7.15      3.33 o 
  10   3   5      342.72      371.45     12.19 o 
  11   3   5        8.88       19.19      6.70 o 
  12   3   5      293.89      303.37     16.86 o 
  13   3   5        2.31       12.23      8.10 o 
  14   3   5        0.15       10.16     10.49 o 
  15   3   5       23.67       24.91      7.35 o 
  16   3   5       17.53       11.76      6.79 o 
  17   3   5       25.48       18.78      6.89 o 
   0   4   5    45608.01    55740.68   6876.29 o 
   1   4   5      882.23      983.60     11.59 o 
   2   4   5      805.45      683.82      8.94 o 
   3   4   5     1827.06     1767.16     23.22 o 
   4   4   5        3.57       10.27      3.39 o 
   5   4   5       66.17       90.51      6.93 o 
   6   4   5      467.69      410.00     14.82 o 
   7   4   5     1673.83     1770.68     32.07 o 
   8   4   5       17.90       26.26      3.40 o 
   9   4   5      180.41      200.47     14.03 o 
  10   4   5      909.90      837.95     24.34 o 
  11   4   5      511.17      502.78     17.63 o 
  12   4   5      107.90       94.31      9.46 o 
  13   4   5      271.38      241.37     15.62 o 
  14   4   5       21.82       13.39      5.81 o 
  15   4   5        0.36       19.65     13.40 o 
  16   4   5        6.05       26.33     16.67 o 
  17   4   5       24.66       16.68      8.63 o 
   1   5   5      174.78      153.71      5.80 o 
   2   5   5        7.93       11.28      2.34 o 
   3   5   5      597.05      746.55     20.63 o 
   4   5   5      327.53      387.70     14.86 o 
   5   5   5      271.37      270.82     12.58 o 
   6   5   5       74.03       39.36      5.63 o 
   7   5   5       34.92       62.26      5.00 o 
   8   5   5       46.23       28.85      4.42 o 
   9   5   5      483.96      391.34     12.76 o 
  10   5   5      373.10      360.24     14.37 o 
  11   5   5      466.22      451.39     19.49 o 
  12   5   5      568.85      557.46     19.20 o 
  13   5   5       17.12       25.67      8.76 o 
  14   5   5       14.97       14.35      6.50 o 
  15   5   5        8.36       23.28      6.30 o 
  16   5   5       31.83       36.97      7.09 o 
  17   5   5        9.91       16.70      8.77 o 
   0   6   5      997.32     1056.28     53.30 o 
   1   6   5        0.43        6.79      2.41 o 
   2   6   5     1478.75     1497.04     15.44 o 
   3   6   5      354.22      302.36     14.09 o 
   4   6   5      400.30      292.00     11.77 o 
   5   6   5       18.92       34.47      4.70 o 
   6   6   5      452.83      539.20     16.80 o 
   7   6   5      955.06      784.92     17.89 o 
   8   6   5      366.87      394.33     15.26 o 
   9   6   5      294.37      302.14     19.92 o 
  10   6   5       20.18       33.89      5.83 o 
  11   6   5       99.68       74.28      9.47 o 
  12   6   5        8.36       18.44      7.84 o 
  13   6   5       47.00       52.88      9.31 o 
  14   6   5        6.94       17.89      7.78 o 
  15   6   5        3.87        0.74      5.08 o 
  16   6   5       18.03       21.82      8.29 o 
   1   7   5      976.38     1027.30     18.96 o 
   2   7   5       13.38       12.06      2.38 o 
   3   7   5        0.10        3.43      3.18 o 
   4   7   5      243.65      253.40     17.82 o 
   5   7   5       56.82       48.54      6.01 o 
   6   7   5       10.14       10.81      2.83 o 
   7   7   5      276.35      253.40     12.83 o 
   8   7   5      238.86      249.69     14.87 o 
   9   7   5       95.38       90.37     10.31 o 
  10   7   5       66.12       60.79      8.56 o 
  11   7   5      438.00      426.97     28.68 o 
  12   7   5      199.50      169.65     11.12 o 
  13   7   5        3.42        9.11      6.04 o 
  14   7   5       24.25       14.12      4.76 o 
  15   7   5        0.71       11.62      5.18 o 
  16   7   5        3.43       20.30      7.36 o 
   0   8   5      503.82      588.84     28.07 o 
   1   8   5      295.69      356.70     16.60 o 
   2   8   5       49.00       63.28      6.15 o 
   3   8   5     2997.21     3066.05     54.13 o 
   4   8   5       18.44       35.40      4.70 o 
   5   8   5      448.45      415.44     14.47 o 
   6   8   5       22.75       36.76      6.16 o 
   7   8   5       40.12       30.52      5.27 o 
   8   8   5       46.03       44.49      7.23 o 
   9   8   5       10.71       18.08      4.25 o 
  10   8   5        0.21       13.92      5.75 o 
  11   8   5       45.47       40.83      7.25 o 
  12   8   5        0.07        5.71      3.68 o 
  13   8   5        8.39       19.10      5.51 o 
  14   8   5        0.13        7.19      7.11 o 
  15   8   5        0.77       31.19      8.59 o 
   1   9   5      125.33      125.31     11.19 o 
   2   9   5       10.84       11.25      3.78 o 
   3   9   5       23.22       20.74      4.29 o 
   4   9   5        8.46       16.70      5.37 o 
   5   9   5      391.01      430.43     18.77 o 
   6   9   5        1.81       15.42      4.02 o 
   7   9   5       20.04       27.88      5.63 o 
   8   9   5       11.45       10.85      4.48 o 
   9   9   5      762.78      852.54     96.51 o 
  10   9   5       16.65       25.87      6.94 o 
  11   9   5       36.83       23.55      6.06 o 
  12   9   5      158.53      149.45     17.65 o 
  13   9   5        0.06       21.11      7.16 o 
  14   9   5        4.74       14.41      6.59 o 
   0  10   5       82.25       56.22     12.16 o 
   1  10   5       81.73      100.89      8.21 o 
   2  10   5      102.09      100.54      8.39 o 
   3  10   5      165.02      170.06     12.57 o 
   4  10   5       43.58       17.29      4.60 o 
   5  10   5       21.40        8.60      4.82 o 
   6  10   5        0.51       12.37      4.88 o 
   7  10   5       58.77       56.33      8.00 o 
   8  10   5      181.26      184.16     14.12 o 
   9  10   5      163.76      154.00     11.43 o 
  10  10   5        9.10       14.39      5.20 o 
  11  10   5       69.97       67.40      7.87 o 
  12  10   5       11.23        9.38      6.44 o 
  13  10   5        0.10        2.38      5.65 o 
   1  11   5       10.85        6.13      5.62 o 
   2  11   5        7.45        8.32      3.61 o 
   3  11   5        0.62       11.37      4.33 o 
   4  11   5       82.92       82.06      9.34 o 
   5  11   5       24.70       22.44      5.52 o 
   6  11   5       23.04       26.69      6.87 o 
   7  11   5        0.06       12.10      8.01 o 
   8  11   5       46.61       44.47      6.53 o 
   9  11   5      250.26      259.61     29.69 o 
  10  11   5       85.11       80.02      8.66 o 
  11  11   5       10.99       17.22      7.86 o 
  12  11   5        5.90        5.60      9.11 o 
   0  12   5      245.17      289.50     29.35 o 
   1  12   5       61.38       76.22      9.34 o 
   2  12   5      156.36      143.29     16.79 o 
   3  12   5       28.68       14.14      7.12 o 
   4  12   5       96.19       72.39     12.75 o 
   5  12   5       14.07       34.09      9.61 o 
   6  12   5       18.98       18.31      6.50 o 
   7  12   5       22.86       26.05      7.55 o 
   8  12   5       18.53       21.18      5.47 o 
   9  12   5        6.55       15.65      5.90 o 
  10  12   5        3.98        4.83      4.48 o 
  11  12   5       23.39       29.06      6.13 o 
   1  13   5      104.25      103.18      8.54 o 
   2  13   5      109.64      115.78     10.73 o 
   3  13   5        1.13       11.19      4.90 o 
   4  13   5       24.51       19.37     10.50 o 
   5  13   5       11.02       13.15      7.12 o 
   6  13   5        5.64       11.05      9.34 o 
   7  13   5       21.76       35.25      8.52 o 
   8  13   5       96.61       90.58     18.37 o 
   9  13   5       72.20       51.54      7.52 o 
   0  14   5       12.81       19.89     18.37 o 
   1  14   5       16.90        8.10     10.39 o 
   2  14   5        8.29       13.76      7.75 o 
   3  14   5       60.39       60.72      8.41 o 
   4  14   5        9.79       13.99      9.32 o 
   5  14   5        0.28       19.89      6.35 o 
   6  14   5        1.07       11.79      6.09 o 
   7  14   5        1.26        1.66      7.23 o 
   2  15   5       40.78       21.47      9.78 o 
   3  15   5        2.34       -9.60     16.42 o 
   1   0   6      852.12      764.99     11.68 o 
   2   0   6     3686.20     3468.98     29.40 o 
   3   0   6       26.81       13.60      1.95 o 
   4   0   6     8062.83     8165.22     77.88 o 
   5   0   6     1677.32     1842.68     34.20 o 
   6   0   6      131.61      168.33      9.48 o 
   7   0   6     6763.84     7362.12    117.77 o 
   8   0   6      383.79      359.34     18.28 o 
   9   0   6     1563.33     1475.31     48.13 o 
  10   0   6       22.09       26.59      6.50 o 
  11   0   6      557.26      551.44     37.51 o 
  12   0   6     1119.27     1138.14     57.44 o 
  13   0   6     1838.99     2055.53    109.54 o 
  14   0   6      261.68      252.46     18.90 o 
  15   0   6        4.02        4.45      5.81 o 
  16   0   6       25.92       26.96     13.99 o 
  17   0   6       15.69       30.34      7.98 o 
   1   1   6      516.09      458.69      5.31 o 
   2   1   6      137.31      195.23      5.60 o 
   3   1   6     1378.28     1208.19     12.10 o 
   4   1   6      112.84       92.28      3.50 o 
   5   1   6     1570.70     1665.15     19.78 o 
   6   1   6      136.37      122.82      7.31 o 
   7   1   6      351.00      389.04     18.75 o 
   8   1   6       61.23       70.56      5.88 o 
  10   1   6       63.54       37.94      4.80 o 
  11   1   6      622.26      304.57     40.40 o 
  12   1   6        7.94       10.59      5.01 o 
  13   1   6        2.98        9.51      6.90 o 
  14   1   6      101.24      122.45     12.46 o 
  15   1   6        7.99       18.28      4.61 o 
  16   1   6       14.03       42.03     27.09 o 
  17   1   6        5.18       17.66     14.43 o 
   0   2   6     8446.54     9001.12     93.86 o 
   1   2   6     3688.72     3373.81     19.55 o 
   2   2   6      470.88      483.55      5.45 o 
   3   2   6      753.52      694.46      7.95 o 
   4   2   6     9088.22     9135.88     51.87 o 
   5   2   6      628.01      610.92     11.51 o 
   6   2   6     5779.53     5987.98     47.19 o 
   7   2   6     1933.55     1940.35     20.10 o 
   8   2   6      303.58      241.86     10.82 o 
   9   2   6      103.83       90.82      7.65 o 
  10   2   6      140.77      114.31      9.58 o 
  11   2   6      248.40      247.86     16.69 o 
  12   2   6      494.49      477.93     20.47 o 
  13   2   6      409.43      383.79     26.02 o 
  14   2   6        1.27        5.92      4.73 o 
  15   2   6        3.43       12.91      5.55 o 
  16   2   6       18.72       26.18      7.41 o 
  17   2   6       19.57       24.15      7.83 o 
   1   3   6    19395.67    21864.14    168.75 o 
   2   3   6      236.58      221.00      8.44 o 
   3   3   6      129.27      136.54      5.48 o 
   4   3   6       72.24       78.26      5.70 o 
   5   3   6     1868.79     1848.41     19.84 o 
   6   3   6     2594.47     2670.00     31.49 o 
   7   3   6      488.77      539.88     14.95 o 
   8   3   6       82.00       54.53      4.85 o 
   9   3   6      270.94      261.62     14.52 o 
  10   3   6        2.96       23.71      4.58 o 
  11   3   6     1420.42     1276.42     30.32 o 
  12   3   6      334.94      319.35     20.67 o 
  13   3   6       53.08       60.77      8.07 o 
  14   3   6       41.60       61.91     10.25 o 
  15   3   6        1.29        8.07      6.98 o 
  16   3   6       74.60       68.45      9.74 o 
  17   3   6        2.58       24.39      7.37 o 
   0   4   6    15649.54    18891.10    254.04 o 
   1   4   6     1242.77     1262.59     14.68 o 
   2   4   6     1969.03     1926.84     27.07 o 
   3   4   6     2327.86     2525.17     28.95 o 
   4   4   6      212.13      201.10     10.40 o 
   5   4   6       15.00       40.12      5.13 o 
   6   4   6     2029.37     1767.53     19.81 o 
   7   4   6      481.71      449.45     13.06 o 
   8   4   6       71.17       58.94      5.01 o 
   9   4   6       78.80       82.12      7.52 o 
  10   4   6      177.56      195.32     12.59 o 
  11   4   6      207.79      169.81     10.71 o 
  12   4   6      161.26      196.99     15.61 o 
  13   4   6       39.38       48.48     12.41 o 
  14   4   6        8.37       13.32      4.52 o 
  15   4   6        0.73        1.09      8.59 o 
  16   4   6        0.14       23.11      8.04 o 
  17   4   6        0.11        9.19      5.89 o 
   1   5   6      959.29     1022.05     17.58 o 
   2   5   6      229.46      229.38      8.36 o 
   3   5   6       77.04      121.15      7.37 o 
   4   5   6        3.80        2.54      3.13 o 
   5   5   6      232.03      232.88     13.90 o 
   6   5   6      975.34      938.22     26.59 o 
   7   5   6      633.71      575.23     15.03 o 
   8   5   6       31.53       41.93      5.51 o 
   9   5   6      382.55      446.47     16.10 o 
  10   5   6        2.28        8.28      6.29 o 
  11   5   6       57.33       52.79     12.22 o 
  12   5   6      909.07      827.27     47.04 o 
  13   5   6      226.76      213.71     12.18 o 
  14   5   6        2.27       18.43      7.06 o 
  15   5   6        0.54        6.85      8.63 o 
  16   5   6        0.40       14.13      8.17 o 
   0   6   6        9.94        5.71      5.23 o 
   1   6   6        3.60        3.00      2.34 o 
   2   6   6       78.32       98.99      6.19 o 
   3   6   6     3163.19     3521.81     34.77 o 
   4   6   6        2.24        6.61      2.33 o 
   5   6   6        3.21       18.02      3.38 o 
   6   6   6       25.07       22.43      3.74 o 
   7   6   6      806.23      771.18     24.47 o 
   8   6   6      432.34      426.99     15.36 o 
   9   6   6      537.65      506.24     22.69 o 
  10   6   6      218.60      182.11     19.56 o 
  11   6   6       39.17       56.54      8.65 o 
  12   6   6       77.71       90.95     12.36 o 
  13   6   6        3.50        9.48      5.21 o 
  14   6   6        8.76       25.24      9.15 o 
  15   6   6        0.09        3.16      9.41 o 
  16   6   6        7.05       14.89      9.91 o 
   1   7   6      349.86      249.46     10.60 o 
   2   7   6     1463.77     1733.44     31.48 o 
   3   7   6        8.06        2.34      3.37 o 
   4   7   6        5.55        3.90      4.91 o 
   5   7   6      150.02      166.40      9.21 o 
   6   7   6        0.81       11.85      4.07 o 
   7   7   6        0.24        6.95      4.25 o 
   8   7   6      147.53      154.50     11.19 o 
   9   7   6      643.85      586.25     26.86 o 
  10   7   6      467.53      452.71     20.96 o 
  11   7   6      141.64      141.42     19.41 o 
  12   7   6       11.73       27.17     12.78 o 
  13   7   6        2.79        5.82      8.39 o 
  14   7   6        4.51       12.90      4.11 o 
  15   7   6        4.49        1.93      7.55 o 
   0   8   6     1927.88     2054.21     47.80 o 
   1   8   6     1157.86     1140.58     20.36 o 
   2   8   6       66.82       56.71      5.90 o 
   3   8   6       61.25       95.82      9.59 o 
   4   8   6       15.64       17.90      3.98 o 
   5   8   6       22.52       26.98      4.94 o 
   6   8   6       20.31       28.50      6.19 o 
   7   8   6      633.71      667.68     42.10 o 
   8   8   6       48.41       53.73      7.38 o 
   9   8   6       10.72       14.24      3.90 o 
  10   8   6       16.11       13.65      5.22 o 
  11   8   6       19.73        8.80      4.19 o 
  12   8   6        9.92       24.44      8.21 o 
  13   8   6        2.13        4.84      5.54 o 
  14   8   6       34.64       25.44      6.44 o 
  15   8   6        7.11       38.77      9.15 o 
   1   9   6      247.15      330.36     14.53 o 
   2   9   6      162.83      137.51     11.22 o 
   3   9   6      187.16      267.16     12.84 o 
   4   9   6      690.69      846.53     26.68 o 
   5   9   6      319.71      385.78     16.53 o 
   6   9   6        3.12       -0.86      4.41 o 
   7   9   6      102.17       64.42      7.34 o 
   8   9   6      111.51      104.05      9.48 o 
   9   9   6      422.73      454.94     28.07 o 
  10   9   6       58.90       47.69      7.40 o 
  11   9   6        0.73       13.65      6.90 o 
  12   9   6       25.29       18.99      5.98 o 
  13   9   6        2.49       40.36      9.71 o 
  14   9   6        0.16       21.83      6.70 o 
   0  10   6       19.38       31.45      7.84 o 
   1  10   6        4.16       13.83      3.80 o 
   2  10   6      130.82      180.07     10.89 o 
   3  10   6      111.09       97.44      8.91 o 
   4  10   6       92.04      114.50      9.64 o 
   5  10   6       12.36       10.16      4.44 o 
   6  10   6        6.79       20.45      5.08 o 
   7  10   6        9.28       16.17      4.53 o 
   8  10   6        9.78       16.72      5.78 o 
   9  10   6       37.05       61.25      9.95 o 
  10  10   6       52.09       46.30      7.98 o 
  11  10   6        5.14       -3.96      5.38 o 
  12  10   6        1.22        9.97      6.70 o 
  13  10   6       10.44        7.83      7.29 o 
   1  11   6        3.59        7.25      6.77 o 
   2  11   6        2.45        9.06      3.73 o 
   3  11   6       24.67       41.84      8.06 o 
   4  11   6       96.77       78.65      8.48 o 
   5  11   6       40.53       35.52      7.07 o 
   6  11   6       61.90       55.34      8.39 o 
   7  11   6       28.02       24.38      6.60 o 
   8  11   6       13.63       20.41      6.47 o 
   9  11   6       50.35       38.51      8.71 o 
  10  11   6      153.54      115.42     10.55 o 
  11  11   6       13.62       18.90      6.12 o 
  12  11   6        3.61       17.34      6.47 o 
   0  12   6      206.80      252.26     22.95 o 
   1  12   6       42.03       68.73     11.19 o 
   2  12   6      305.53      347.70     24.30 o 
   3  12   6        1.56       13.71      6.12 o 
   4  12   6      131.23      139.61     11.45 o 
   5  12   6      118.53      125.42     11.16 o 
   6  12   6        1.53       19.40      5.47 o 
   7  12   6       21.56       17.70      5.73 o 
   8  12   6        4.11       20.87      8.66 o 
   9  12   6       12.45       18.45      6.23 o 
  10  12   6       23.55       17.43      5.03 o 
  11  12   6        0.12        6.31      8.25 o 
   1  13   6        1.54        3.83      5.05 o 
   2  13   6       20.26       17.06      9.01 o 
   3  13   6        6.76       23.70      6.89 o 
   4  13   6        9.72       15.12      7.95 o 
   5  13   6        6.88        6.37      5.03 o 
   6  13   6       13.94        6.48      5.44 o 
   7  13   6       10.08       -3.64      6.42 o 
   8  13   6        7.54       13.98     10.37 o 
   9  13   6        3.54        7.31      6.12 o 
   0  14   6       47.78       42.16     19.40 o 
   1  14   6        1.93       13.07     21.76 o 
   2  14   6        2.18        7.75      7.82 o 
   3  14   6        3.18        8.59     11.18 o 
   4  14   6        4.68       17.23      6.91 o 
   5  14   6       52.18       39.25      7.76 o 
   6  14   6       14.74       12.09      4.71 o 
   7  14   6        4.34       16.11      5.91 o 
   2  15   6       51.36       48.36     10.04 o 
   3  15   6        1.03       17.77      9.34 o 
   1   1   7     2068.71     2129.97     23.48 o 
   2   1   7     1218.31     1142.27     11.73 o 
   3   1   7      206.77      226.57      5.78 o 
   4   1   7        0.34       -1.34      1.44 o 
   5   1   7      581.93      534.46     16.21 o 
   6   1   7     1715.25     1579.56     32.81 o 
   7   1   7      242.46      385.95     18.49 o 
   8   1   7      332.83      315.47     11.45 o 
   9   1   7      293.86      390.67     17.47 o 
  10   1   7      118.94      130.85      7.37 o 
  11   1   7      199.78      229.64     17.37 o 
  12   1   7       40.45       61.12     11.63 o 
  13   1   7        9.70        2.38      4.68 o 
  14   1   7       47.34       54.98      9.17 o 
  15   1   7        3.22        4.68      5.42 o 
  16   1   7       16.68       34.52      9.48 o 
  17   1   7       93.72       65.03     12.48 o 
   0   2   7     2155.01     2094.92     35.70 o 
   1   2   7     9422.49     9113.58     54.30 o 
   2   2   7     4161.65     4053.89     28.81 o 
   3   2   7      195.23      167.29      5.58 o 
   4   2   7      377.33      397.49      8.25 o 
   5   2   7      692.36      692.81     13.76 o 
   6   2   7     2298.95     2314.30     31.97 o 
   7   2   7      382.01      396.84     15.06 o 
   8   2   7      136.19      172.49     10.15 o 
   9   2   7      678.96      660.52     16.05 o 
  10   2   7      118.87      102.66      7.88 o 
  11   2   7      135.38      121.62     11.15 o 
  12   2   7       24.59       32.85      6.91 o 
  13   2   7      306.05      309.44     17.97 o 
  14   2   7       32.73       29.59      7.75 o 
  15   2   7        4.76       21.14      6.21 o 
  16   2   7        0.60       25.98      7.85 o 
  17   2   7       18.12       25.14      5.65 o 
   1   3   7     8939.09     9449.66     64.30 o 
   2   3   7      947.90      965.16     12.86 o 
   3   3   7      651.04      608.34      8.44 o 
   4   3   7     3007.51     3160.91     52.23 o 
   5   3   7      789.39      728.82     13.57 o 
   6   3   7      305.70      295.40     10.96 o 
   7   3   7      147.21      151.55      9.40 o 
   8   3   7       10.82        9.59      3.21 o 
   9   3   7      104.47       86.37      7.05 o 
  10   3   7      946.85      915.41     24.62 o 
  11   3   7       98.06      115.99     14.34 o 
  12   3   7       80.67       75.40     12.03 o 
  13   3   7       31.35       38.96      8.22 o 
  14   3   7       70.42       41.45      7.61 o 
  15   3   7       40.25       30.16      6.51 o 
  16   3   7        4.08       19.73      6.53 o 
  17   3   7      121.87      112.86     19.84 o 
   0   4   7     4141.76     4240.23     84.85 o 
   1   4   7        2.73        1.85      1.97 o 
   2   4   7      773.35      557.86     13.94 o 
   3   4   7      554.83      507.37     14.86 o 
   4   4   7      902.02      872.13     21.45 o 
   5   4   7     5531.38     5402.43     50.06 o 
   6   4   7     1068.62      953.15     21.49 o 
   7   4   7      281.95      242.70     11.54 o 
   8   4   7        5.71       12.84      4.42 o 
   9   4   7      498.27      467.82     13.01 o 
  10   4   7      165.97      204.10     13.59 o 
  11   4   7      123.97       88.49      9.06 o 
  12   4   7       35.86       31.47      6.73 o 
  13   4   7      158.01      164.81     16.94 o 
  14   4   7       37.12       30.87      6.64 o 
  15   4   7       15.45       14.43      4.82 o 
  16   4   7       17.72       16.98      8.06 o 
  17   4   7       18.77       10.77      7.59 o 
   1   5   7       51.32       25.58      3.20 o 
   2   5   7       31.78       51.50      5.18 o 
   3   5   7      924.42     1033.35     22.33 o 
   4   5   7       37.45       24.70      5.38 o 
   5   5   7       40.68       60.31      5.88 o 
   6   5   7      141.48      162.98     11.48 o 
   7   5   7        2.27        9.91      5.30 o 
   8   5   7      245.12      265.79     16.87 o 
   9   5   7      562.49      628.96     18.27 o 
  10   5   7     1323.88     1273.82     48.79 o 
  11   5   7       43.35       22.84      8.01 o 
  12   5   7      350.54      371.49     32.18 o 
  13   5   7       17.34       21.08      7.52 o 
  14   5   7       87.84       98.17      8.76 o 
  15   5   7        0.02        8.82      6.62 o 
  16   5   7        7.52       21.08      6.84 o 
   0   6   7       77.73       44.07     20.86 o 
   1   6   7     1060.73     1093.36     20.28 o 
   2   6   7       35.24       14.80      2.38 o 
   3   6   7      303.23      327.01     13.67 o 
   4   6   7      164.82      216.61     11.32 o 
   5   6   7      912.61     1115.16     21.55 o 
   6   6   7        0.25        6.27      3.01 o 
   7   6   7      903.49     1172.65     27.74 o 
   8   6   7      231.61      230.41     14.26 o 
   9   6   7      192.94      207.78     15.15 o 
  10   6   7      862.97      787.05     36.50 o 
  11   6   7      291.52      312.29     14.49 o 
  12   6   7      134.18      129.85     13.66 o 
  13   6   7       24.24       11.91      6.98 o 
  14   6   7      112.38       91.24      8.02 o 
  15   6   7        6.55       14.38      5.45 o 
  16   6   7        6.31        6.57      6.37 o 
   1   7   7        0.56       -0.66      2.28 o 
   2   7   7      827.06      794.70     21.32 o 
   3   7   7        4.49       11.99      2.35 o 
   4   7   7       46.04       25.28      3.84 o 
   5   7   7        7.26       10.13      3.28 o 
   6   7   7       24.79       25.64      6.54 o 
   7   7   7       39.89       22.96      4.34 o 
   8   7   7       55.29       78.77      9.13 o 
   9   7   7      172.72      190.38     12.32 o 
  10   7   7      135.88      138.04     16.14 o 
  11   7   7       75.37       52.93      7.71 o 
  12   7   7      337.63      314.83     31.23 o 
  13   7   7        1.17        8.90      6.68 o 
  14   7   7        1.61        8.64      7.55 o 
  15   7   7        0.03        5.16      4.48 o 
   0   8   7       19.64       34.70      7.88 o 
   1   8   7      153.25      130.07      7.93 o 
   2   8   7      244.38      237.17     11.59 o 
   3   8   7       64.21      117.91      7.13 o 
   4   8   7      118.18      148.74     14.19 o 
   5   8   7       81.89       45.01      6.21 o 
   6   8   7      301.25      325.87     19.64 o 
   7   8   7      528.34      630.39     26.80 o 
   8   8   7        6.90        9.32      4.40 o 
   9   8   7        7.54       26.19      5.31 o 
  10   8   7        2.30       16.86      6.40 o 
  11   8   7        3.76       13.62      6.57 o 
  12   8   7        0.45       18.60      9.02 o 
  13   8   7       55.76       41.28      7.67 o 
  14   8   7        8.80       11.90      7.84 o 
  15   8   7        1.39       12.83      6.44 o 
   1   9   7      299.26      301.72     15.94 o 
   2   9   7       21.81       33.01      5.76 o 
   3   9   7        7.67       13.15      4.00 o 
   4   9   7      228.52      257.48     15.18 o 
   5   9   7       14.91       12.98      4.01 o 
   6   9   7        2.96        8.82      3.59 o 
   7   9   7       78.99       74.75      9.31 o 
   8   9   7        5.41        9.88      4.57 o 
   9   9   7       80.93       75.59     12.34 o 
  10   9   7       10.38        8.60      6.28 o 
  11   9   7       70.61       93.52      9.24 o 
  12   9   7       21.30       20.39      8.54 o 
  13   9   7       35.49       46.09      8.49 o 
  14   9   7        0.62       16.09      6.66 o 
   0  10   7      161.85      192.62     15.56 o 
   1  10   7       21.36        8.77      3.54 o 
   2  10   7      108.88      100.15      9.04 o 
   3  10   7        0.07        4.21      6.31 o 
   4  10   7      125.84       86.47     10.34 o 
   5  10   7      141.64      206.85     14.09 o 
   6  10   7        3.05       11.71      4.60 o 
   7  10   7        8.42       13.49      5.14 o 
   8  10   7      207.57      207.01     13.88 o 
   9  10   7       26.02       23.50      6.39 o 
  10  10   7       45.65       48.32      7.68 o 
  11  10   7      100.81       78.11     10.74 o 
  12  10   7        5.42       10.72      7.61 o 
  13  10   7        3.03        8.99      5.45 o 
   1  11   7        0.05        4.13      7.16 o 
   2  11   7        0.88       25.95      7.02 o 
   3  11   7        0.00       12.06      4.20 o 
   4  11   7      138.19      133.51     19.85 o 
   5  11   7       12.53       13.16      3.99 o 
   6  11   7        0.22       14.85      4.82 o 
   7  11   7       11.69        5.85      6.50 o 
   8  11   7        1.37        9.49      6.63 o 
   9  11   7       53.23       40.51      7.28 o 
  10  11   7       52.04       41.63      7.12 o 
  11  11   7       10.10       12.91      4.24 o 
  12  11   7        7.16       11.83      9.35 o 
   0  12   7      196.69      151.47     39.88 o 
   1  12   7       34.22       25.56      6.07 o 
   2  12   7       44.45       34.77      7.52 o 
   3  12   7       21.12       12.83      5.20 o 
   4  12   7       62.49       49.82     11.92 o 
   5  12   7        6.80       11.88     15.23 o 
   6  12   7       42.69       36.29      9.59 o 
   7  12   7       31.23       27.59      6.92 o 
   8  12   7       21.40       26.78      6.51 o 
   9  12   7        0.03       11.30      4.89 o 
  10  12   7        0.99       15.16      5.95 o 
  11  12   7       63.27       49.89      7.97 o 
   1  13   7        2.48        9.56      6.92 o 
   2  13   7        2.43        1.99      8.05 o 
   3  13   7       20.15       33.72      7.05 o 
   4  13   7       12.88        0.36      6.19 o 
   5  13   7       16.57       19.99      6.36 o 
   6  13   7        1.69        5.18      8.06 o 
   7  13   7        3.62       23.16     11.44 o 
   8  13   7        1.61       14.31      6.60 o 
   9  13   7        0.05       -2.87      9.56 o 
   0  14   7       30.96       18.23     14.52 o 
   1  14   7       95.18       80.41     10.26 o 
   2  14   7       41.25       52.99     11.50 o 
   3  14   7       19.41       37.29     10.04 o 
   4  14   7        0.12       -3.55     12.25 o 
   5  14   7        1.69       23.82      7.95 o 
   6  14   7        1.87       10.54      6.47 o 
   7  14   7       23.45       17.69     10.24 o 
   2  15   7        1.93       35.76     11.05 o 
   3  15   7        1.45       18.61     10.05 o 
   0   0   8     2450.98     2335.09     41.40 o 
   1   0   8    35156.02    35927.94   6269.13 o 
   2   0   8     3406.53     2778.18     39.20 o 
   3   0   8        6.65        2.39      2.91 o 
   4   0   8       12.54        8.41      5.96 o 
   5   0   8    11655.62    12716.20    171.02 o 
   6   0   8     5786.76     6106.56     93.83 o 
   7   0   8     7935.88     8050.16    153.35 o 
   8   0   8      805.99      691.33     25.14 o 
   9   0   8     1021.31     1231.47     31.83 o 
  10   0   8       90.03       91.99     10.43 o 
  11   0   8        7.50       38.07      9.84 o 
  12   0   8      108.95       82.99     13.21 o 
  13   0   8      722.90      722.30     42.90 o 
  14   0   8       13.95       17.49      9.42 o 
  15   0   8      165.17      166.02     16.75 o 
  16   0   8       82.43       58.89     29.55 o 
  17   0   8        3.55       39.43     11.64 o 
   1   1   8     1646.55     1680.17     17.99 o 
   2   1   8       50.41       51.84      2.12 o 
   3   1   8     1046.20     1187.36     13.41 o 
   4   1   8       74.60       61.50      2.39 o 
   5   1   8      108.76       54.41      4.79 o 
   6   1   8     3476.21     3519.88     42.97 o 
   7   1   8    11949.16    13406.89    139.59 o 
   8   1   8      424.97      314.25     13.66 o 
   9   1   8     2613.48     2769.56     52.08 o 
  10   1   8      410.31      409.68     11.63 o 
  11   1   8     1024.30     1115.34     37.52 o 
  12   1   8      321.68      301.14     20.60 o 
  13   1   8       33.82       47.70      9.81 o 
  14   1   8        6.26       21.82      6.22 o 
  15   1   8       13.83       18.33      5.06 o 
  16   1   8        9.10       19.51      5.78 o 
  17   1   8        0.24       16.04      7.15 o 
   0   2   8    13156.33    13649.80     86.39 o 
   1   2   8    11418.88    11225.00     55.70 o 
   2   2   8       67.70       61.09      3.72 o 
   3   2   8      383.81      379.99      6.09 o 
   4   2   8      139.72      119.48      5.96 o 
   5   2   8     1162.27     1450.44     24.71 o 
   6   2   8      106.27      153.69      6.69 o 
   7   2   8        1.63       14.47      3.87 o 
   8   2   8      444.56      429.84     13.51 o 
   9   2   8      229.31      196.92     14.55 o 
  10   2   8      124.67      157.88     12.74 o 
  11   2   8      317.93      346.26     23.07 o 
  12   2   8       23.55       24.82      8.13 o 
  13   2   8       65.51       72.14     10.66 o 
  14   2   8       74.10       66.08      9.23 o 
  15   2   8       29.56       29.49      6.34 o 
  16   2   8        1.53        7.45     10.39 o 
  17   2   8        6.39       11.89      7.83 o 
   1   3   8    20550.09    20642.22    113.13 o 
   2   3   8     6190.33     6509.79     61.67 o 
   3   3   8     3924.81     3912.02     26.64 o 
   4   3   8     4177.79     5049.86     46.01 o 
   5   3   8       99.80       99.77      6.74 o 
   6   3   8      493.14      454.22     13.39 o 
   7   3   8     2023.81     2260.85     20.22 o 
   8   3   8       71.30       72.00      5.51 o 
   9   3   8       41.75       74.70      7.83 o 
  10   3   8      764.06      770.19     26.29 o 
  11   3   8      540.11      511.53     17.25 o 
  12   3   8      674.39      661.46     26.87 o 
  13   3   8      185.46      161.06     25.78 o 
  14   3   8       94.28       80.57     11.97 o 
  15   3   8        0.06        1.61      3.48 o 
  16   3   8       60.85       66.93      7.91 o 
   0   4   8    32796.43    38619.56  11678.13 o 
   1   4   8       32.06       22.54      5.73 o 
   2   4   8      375.60      364.75     12.28 o 
   3   4   8        0.76        4.00      1.64 o 
   4   4   8     3763.62     4001.67     50.03 o 
   5   4   8        9.94       19.88      4.14 o 
   6   4   8      644.27      711.56     16.51 o 
   7   4   8      491.26      480.12     12.77 o 
   8   4   8       44.69       57.27      6.25 o 
   9   4   8       47.91       81.82      9.99 o 
  10   4   8     1167.85     1078.07     30.39 o 
  11   4   8      448.75      446.32     15.95 o 
  12   4   8       49.35       59.94      9.01 o 
  13   4   8       44.21       30.37     11.26 o 
  14   4   8       13.37       30.81      6.02 o 
  15   4   8        1.83       11.38      7.66 o 
  16   4   8        2.24        5.03      4.90 o 
  17   4   8        1.28       17.05      6.83 o 
   1   5   8     2494.63     2338.59     25.78 o 
   2   5   8      333.81      392.30     24.58 o 
   3   5   8      358.84      477.22     14.64 o 
   4   5   8      241.79      210.06     12.66 o 
   5   5   8     2070.70     2245.85     25.33 o 
   6   5   8       40.50       35.36      4.86 o 
   7   5   8       72.24       96.04      7.79 o 
   8   5   8      787.10      674.30     18.51 o 
   9   5   8       16.63       42.14      5.50 o 
  10   5   8     1055.26     1102.78     50.83 o 
  11   5   8       58.08       40.63      6.30 o 
  12   5   8      518.24      494.90     34.00 o 
  13   5   8       10.52       13.64      5.29 o 
  14   5   8       74.42       62.75      7.65 o 
  15   5   8        0.18       11.24      5.01 o 
  16   5   8       51.94       50.62     15.83 o 
   0   6   8    18775.75    19696.90    445.14 o 
   1   6   8      637.28      720.49     14.67 o 
   2   6   8       18.93        9.62      2.13 o 
   3   6   8     1207.11     1219.31     35.10 o 
   4   6   8      153.62      113.47      7.62 o 
   5   6   8        2.18       17.86      5.89 o 
   6   6   8        3.25        6.99      3.75 o 
   7   6   8       30.10       26.75      6.03 o 
   8   6   8     1242.72     1267.59     34.73 o 
   9   6   8      508.24      494.10     22.09 o 
  10   6   8     1227.07     1237.88     58.53 o 
  11   6   8      125.55       96.54      9.11 o 
  12   6   8       22.36       44.33      9.03 o 
  13   6   8       32.89       24.54      7.07 o 
  14   6   8       13.55       16.59      7.41 o 
  15   6   8        0.17        8.22      5.17 o 
  16   6   8        0.03       27.37      7.85 o 
   1   7   8        4.59        2.74      1.81 o 
   2   7   8      357.57      303.92     12.81 o 
   3   7   8        0.05        6.98      2.76 o 
   4   7   8       12.17       15.22      2.87 o 
   5   7   8      144.55      160.27      9.18 o 
   6   7   8       83.24       68.06      7.45 o 
   7   7   8        0.22       16.84      5.25 o 
   8   7   8        8.90        8.76      3.33 o 
   9   7   8        0.43        9.98      5.54 o 
  10   7   8       12.16       16.44      6.69 o 
  11   7   8        0.20       -7.16      7.16 o 
  12   7   8      172.15      183.26     15.36 o 
  13   7   8       45.73       46.11      9.81 o 
  14   7   8       31.81       28.38      6.80 o 
  15   7   8        9.90       31.12      7.38 o 
   0   8   8     1462.95     1396.70     32.59 o 
   1   8   8      268.67      329.70     13.33 o 
   2   8   8      144.13      137.47      7.66 o 
   3   8   8      260.65      219.26     11.13 o 
   4   8   8      143.07      171.65     10.90 o 
   5   8   8      114.27      110.37     10.44 o 
   6   8   8      297.74      350.16     21.22 o 
   7   8   8        8.04       18.35      4.52 o 
   8   8   8      373.93      345.05     21.44 o 
   9   8   8       40.29       62.38      6.96 o 
  10   8   8       22.91       21.10      8.34 o 
  11   8   8      182.25      164.85     11.39 o 
  12   8   8       28.20       18.42      6.85 o 
  13   8   8       13.09       15.07      7.51 o 
  14   8   8       40.62       35.79      8.13 o 
  15   8   8        5.13       19.07      7.45 o 
   1   9   8      349.57      324.09     19.67 o 
   2   9   8      456.80      525.97     16.79 o 
   3   9   8       79.48       34.45      5.74 o 
   4   9   8       55.32       56.22      7.03 o 
   5   9   8        4.53        7.56      5.67 o 
   6   9   8      314.18      338.19     15.57 o 
   7   9   8       59.85       70.14      7.97 o 
   8   9   8      311.52      264.88     24.56 o 
   9   9   8       61.25       85.32     11.87 o 
  10   9   8       75.57       63.19      9.05 o 
  11   9   8       36.63       25.18      5.82 o 
  12   9   8       46.47       34.97      9.07 o 
  13   9   8       13.24       20.13      5.38 o 
  14   9   8        0.09       20.21      8.20 o 
   0  10   8      240.70      227.90     21.04 o 
   1  10   8       27.32       10.08      3.58 o 
   2  10   8       11.35       15.08      5.55 o 
   3  10   8      108.93       84.50      9.12 o 
   4  10   8       73.13       46.44      6.51 o 
   5  10   8       85.58       93.19      9.76 o 
   6  10   8      550.95      500.68     18.13 o 
   7  10   8        0.35        6.75      6.57 o 
   8  10   8       52.27       50.54     11.95 o 
   9  10   8        1.36        5.41      4.15 o 
  10  10   8        2.38        5.65      6.59 o 
  11  10   8       24.50       23.62      6.34 o 
  12  10   8       23.21       26.96     10.96 o 
  13  10   8       17.50       11.85      9.67 o 
   1  11   8        8.12       21.44      6.06 o 
   2  11   8      652.74      698.73     26.97 o 
   3  11   8       34.51       40.69      6.87 o 
   4  11   8      343.04      320.43     26.06 o 
   5  11   8       20.18       22.29      5.83 o 
   6  11   8       45.96       44.94      8.11 o 
   7  11   8        4.95       21.00      6.92 o 
   8  11   8       14.66       18.93      5.18 o 
   9  11   8        3.40        8.11      6.57 o 
  10  11   8        0.06       12.22      5.58 o 
  11  11   8        6.80       18.39      7.33 o 
  12  11   8        9.81        6.09      5.04 o 
   0  12   8      394.17      379.41     35.19 o 
   1  12   8        7.28       18.10      6.30 o 
   2  12   8       86.11       58.30     12.55 o 
   3  12   8       32.09       33.18      6.46 o 
   4  12   8       13.82       12.29      5.96 o 
   5  12   8        0.09        4.72      5.29 o 
   6  12   8       81.62       94.58     11.96 o 
   7  12   8        7.92        3.54     12.22 o 
   8  12   8        0.65        3.10      6.12 o 
   9  12   8        4.09        5.82      4.69 o 
  10  12   8        2.50        6.29      8.44 o 
   1  13   8       37.51       50.70      8.87 o 
   2  13   8        0.18        8.05      5.86 o 
   3  13   8       13.90       10.21      6.65 o 
   4  13   8       13.05        2.41      8.75 o 
   5  13   8        7.13        4.48     10.22 o 
   6  13   8       46.58       55.66     10.11 o 
   7  13   8        0.58        6.50      6.80 o 
   8  13   8        0.26        4.28      8.83 o 
   9  13   8        0.69        7.40      4.18 o 
   0  14   8        7.79       19.21      7.96 o 
   1  14   8       98.46      103.50     14.12 o 
   2  14   8       42.70       24.30      8.11 o 
   3  14   8        5.30       20.32      6.13 o 
   4  14   8        1.27        6.79      5.54 o 
   5  14   8        3.42        4.60      6.84 o 
   6  14   8        7.26        7.32      5.30 o 
   7  14   8        0.12        2.63      6.46 o 
   1  15   8        2.24       -4.83     12.08 o 
   2  15   8        6.25       18.80      9.61 o 
   3  15   8        0.62        6.67      9.44 o 
   1   1   9       87.95       71.48      2.87 o 
   2   1   9     3475.62     3330.55     15.27 o 
   3   1   9     1053.41     1068.33     12.62 o 
   4   1   9      252.37      242.32      6.88 o 
   5   1   9      135.13      124.19      6.88 o 
   6   1   9      865.02     1094.56     30.22 o 
   7   1   9       39.33      145.35     18.68 o 
   8   1   9      945.90     1015.62     23.84 o 
   9   1   9       21.06       46.06      8.55 o 
  10   1   9      991.75     1000.73     41.15 o 
  11   1   9      400.77      470.60     24.30 o 
  12   1   9       33.27       25.23      6.21 o 
  13   1   9      154.02      169.91     13.23 o 
  14   1   9        3.63        6.03      4.65 o 
  15   1   9       26.39       31.17      9.10 o 
  16   1   9       27.91       21.64      8.21 o 
  17   1   9        3.71       23.70     10.00 o 
   0   2   9     1134.58     1004.82     29.10 o 
   1   2   9     8052.02     8517.76     53.19 o 
   2   2   9      847.43      846.62     10.28 o 
   3   2   9     2977.98     2903.89     15.35 o 
   4   2   9      642.81      690.94     13.36 o 
   5   2   9     1106.26     1107.62     23.13 o 
   6   2   9     1112.32     1293.98     24.62 o 
   7   2   9       16.74       25.99      5.57 o 
   8   2   9        4.60        9.46      4.63 o 
   9   2   9     1492.77     1668.00     30.16 o 
  10   2   9      412.34      443.06     14.85 o 
  11   2   9      481.12      453.82     20.42 o 
  12   2   9       36.45       28.16      7.92 o 
  13   2   9      151.37      173.10     19.70 o 
  14   2   9       18.11       14.74      7.26 o 
  15   2   9       13.95       14.45      5.33 o 
  16   2   9       21.80       28.50      8.58 o 
  17   2   9        0.22        9.21     10.37 o 
   1   3   9     3523.53     3326.92     64.27 o 
   2   3   9      347.15      283.76      5.60 o 
   3   3   9      111.34      126.82      5.59 o 
   4   3   9     9172.17    10879.28     81.23 o 
   5   3   9      626.52      602.86     14.21 o 
   6   3   9      751.32      659.62     13.42 o 
   7   3   9        5.94       15.70      2.92 o 
   8   3   9      835.81      848.38     26.14 o 
   9   3   9      100.01      112.82      7.66 o 
  10   3   9      180.50      242.71     17.69 o 
  11   3   9       48.68       50.35      8.27 o 
  12   3   9       13.15       34.52      7.33 o 
  13   3   9      474.17      470.36     24.95 o 
  14   3   9       34.01       28.70      7.38 o 
  15   3   9       23.78       14.66      5.89 o 
  16   3   9       18.10       16.59      7.80 o 
  17   3   9        3.00        3.94     10.71 o 
   0   4   9     3640.34     4349.60    132.71 o 
   1   4   9     3824.37     3797.14     51.44 o 
   2   4   9      763.56      714.38     14.51 o 
   3   4   9      425.96      529.14     13.86 o 
   4   4   9     2993.34     3082.79     47.55 o 
   5   4   9     1434.35     1588.82     30.78 o 
   6   4   9      114.08      149.54      9.77 o 
   7   4   9       91.76      120.65      8.15 o 
   8   4   9        2.10       12.45      3.12 o 
   9   4   9     1512.94     1441.66     38.65 o 
  10   4   9       88.68      136.68     11.39 o 
  11   4   9      250.79      261.45     15.45 o 
  12   4   9       29.69       22.06      6.22 o 
  13   4   9      159.68      171.38     13.97 o 
  14   4   9        0.17        8.51      8.04 o 
  15   4   9        0.89       15.62      9.36 o 
  16   4   9       20.22       32.49      8.74 o 
  17   4   9        0.25       14.04      8.09 o 
   1   5   9       37.80       61.69      6.87 o 
   2   5   9     5301.05     6121.39     51.27 o 
   3   5   9       15.64        8.95      2.38 o 
   4   5   9      865.43      884.23     18.45 o 
   5   5   9      228.53      289.79     14.03 o 
   6   5   9      744.13      776.09     21.49 o 
   7   5   9       85.47       54.92      7.01 o 
   8   5   9       37.01       52.05      6.04 o 
   9   5   9       96.95       79.54      9.11 o 
  10   5   9      394.29      360.94     22.19 o 
  11   5   9       52.01       42.40      9.26 o 
  12   5   9      173.79      189.53     14.67 o 
  13   5   9        6.32        2.23      6.56 o 
  14   5   9        0.73        8.55      8.32 o 
  15   5   9        7.19        2.07      5.73 o 
  16   5   9        0.35        5.48      5.80 o 
   0   6   9    17367.33    19457.73    342.43 o 
   1   6   9        3.99       22.62      5.41 o 
   2   6   9      439.48      362.49     11.40 o 
   3   6   9       55.34       42.63      5.44 o 
   4   6   9      632.94      706.18     19.30 o 
   5   6   9     2913.15     2806.68     53.10 o 
   6   6   9        7.96       13.51      3.07 o 
   7   6   9      120.06      193.39     12.25 o 
   8   6   9       79.89       63.32      7.92 o 
   9   6   9      213.16      175.55     12.22 o 
  10   6   9      282.42      303.90     31.55 o 
  11   6   9       64.07       70.11      9.17 o 
  12   6   9      168.74      170.60     11.06 o 
  13   6   9        0.36        7.85      5.24 o 
  14   6   9        1.35        8.73      5.60 o 
  15   6   9        0.47       15.23      5.64 o 
  16   6   9        8.05       29.04      6.29 o 
   1   7   9      291.52      251.70      9.80 o 
   2   7   9      783.88      674.05     17.31 o 
   3   7   9      692.84      619.80     17.72 o 
   4   7   9      155.09      164.67     10.07 o 
   5   7   9      142.01      133.77      8.44 o 
   6   7   9      205.02      205.83     10.98 o 
   7   7   9      156.40      247.62     15.30 o 
   8   7   9        1.73       13.38      3.83 o 
   9   7   9       74.42      122.65     39.10 o 
  10   7   9      278.23      269.82     16.69 o 
  11   7   9        0.96       10.62      5.35 o 
  12   7   9       36.40       28.85      8.49 o 
  13   7   9        0.91       15.15      6.08 o 
  14   7   9        0.00       12.18     11.57 o 
  15   7   9        1.08       37.54      8.27 o 
   0   8   9      128.41      110.02      9.12 o 
   1   8   9       33.51       34.83      4.34 o 
   2   8   9       45.99       52.98      5.53 o 
   3   8   9      117.60       84.59      9.29 o 
   4   8   9        0.16        3.24      3.69 o 
   5   8   9      124.41      226.77     12.94 o 
   6   8   9      176.23      209.89     11.98 o 
   7   8   9        8.97       15.91      6.81 o 
   8   8   9      586.78      573.68     24.94 o 
   9   8   9       80.33       59.49      8.22 o 
  10   8   9      114.83      103.11     10.32 o 
  11   8   9      120.73       97.50     15.60 o 
  12   8   9       10.42       15.63      6.42 o 
  13   8   9       25.35       28.40      7.18 o 
  14   8   9        3.61       17.32      9.91 o 
  15   8   9        1.64       14.37      5.17 o 
   1   9   9      255.80      268.98     12.94 o 
   2   9   9        0.73       10.22      4.77 o 
   3   9   9       59.95       46.07      5.78 o 
   4   9   9       93.20      115.45      9.71 o 
   5   9   9      214.98      182.37     15.27 o 
   6   9   9       56.71       54.90      8.79 o 
   7   9   9      136.85      108.38     13.63 o 
   8   9   9      252.02      256.61     23.00 o 
   9   9   9      198.24      195.56     16.48 o 
  10   9   9        1.64       10.49      8.81 o 
  11   9   9        0.00        8.62      4.48 o 
  12   9   9        0.48        8.19      6.48 o 
  13   9   9        7.37        1.27      5.50 o 
  14   9   9        4.55       13.43      8.33 o 
   0  10   9       91.00      125.53     23.43 o 
   1  10   9       13.30       16.31      4.22 o 
   2  10   9     1125.20     1210.02     50.95 o 
   3  10   9      401.82      332.64     16.26 o 
   4  10   9      242.39      228.57     15.89 o 
   5  10   9       91.58      138.42     11.78 o 
   6  10   9       30.37       42.85      7.25 o 
   7  10   9       12.81        4.83      3.72 o 
   8  10   9       22.84       15.15      6.21 o 
   9  10   9        0.00        7.35      7.27 o 
  10  10   9        3.42        9.01      6.18 o 
  11  10   9       56.36       64.89     11.29 o 
  12  10   9        1.10        7.09      7.02 o 
  13  10   9       30.27       27.47      8.27 o 
   1  11   9       98.97      106.32     11.34 o 
   2  11   9       57.32       71.32     14.73 o 
   3  11   9       64.17       77.27     10.32 o 
   4  11   9        7.66        0.57      5.50 o 
   5  11   9       16.45        9.98      4.34 o 
   6  11   9       13.69       19.93      5.71 o 
   7  11   9      113.04      124.27     10.55 o 
   8  11   9       59.27       58.90     11.15 o 
   9  11   9        6.71       14.47      4.81 o 
  10  11   9        4.24        3.18      5.71 o 
  11  11   9        5.79        4.50      4.41 o 
  12  11   9       75.39       64.57     10.41 o 
   0  12   9       32.57       22.76     13.03 o 
   1  12   9        3.16        3.35      5.14 o 
   2  12   9       21.72       13.87      6.30 o 
   3  12   9      149.07      169.70     10.96 o 
   4  12   9       21.58       24.68      8.29 o 
   5  12   9        5.20       10.88      8.75 o 
   6  12   9        5.24        8.60     11.22 o 
   7  12   9        0.05        8.62      5.34 o 
   8  12   9       10.89        7.67      5.85 o 
   9  12   9       23.66       23.22      6.73 o 
  10  12   9        2.23       11.51      9.25 o 
   1  13   9       48.03       34.83      7.78 o 
   2  13   9       33.58       30.28     13.02 o 
   3  13   9        0.23       10.89      5.31 o 
   4  13   9        6.95       17.24      8.49 o 
   5  13   9        0.28       19.82     10.64 o 
   6  13   9        6.57       10.59      6.64 o 
   7  13   9       14.01       20.52      5.69 o 
   8  13   9        1.79        8.93      7.29 o 
   9  13   9        8.68       14.92      5.25 o 
   0  14   9       37.14       46.44     11.15 o 
   1  14   9       69.96       44.58      9.43 o 
   2  14   9       73.63       73.20     13.14 o 
   3  14   9        5.36       17.65      6.27 o 
   4  14   9        2.74        3.88      5.56 o 
   5  14   9        1.27       10.53      7.45 o 
   6  14   9        2.34       14.11      7.05 o 
   1  15   9        2.64       18.40      8.99 o 
   2  15   9        6.10       15.29      9.57 o 
   0   0  10     1355.73     1207.62     25.73 o 
   1   0  10      116.80       53.87      3.27 o 
   2   0  10      186.75      110.73      6.35 o 
   3   0  10      624.19      633.82     11.72 o 
   4   0  10       50.87       51.82      6.16 o 
   5   0  10      217.31      249.02     20.95 o 
   6   0  10        1.68        7.68      8.74 o 
   7   0  10      311.53      391.89     25.66 o 
   8   0  10      597.18      466.54     30.22 o 
   9   0  10      553.86      431.87     31.94 o 
  10   0  10       44.83       38.19     11.45 o 
  11   0  10      174.02      193.72     16.28 o 
  12   0  10      128.52      128.67     16.01 o 
  13   0  10      324.53      262.40     33.45 o 
  14   0  10      133.79      126.47     11.38 o 
  15   0  10        8.86       19.71      6.27 o 
  16   0  10        6.01       -2.13      4.44 o 
  17   0  10        0.03       32.96     19.28 o 
   1   1  10       13.59        0.58      2.15 o 
   2   1  10     1834.32     1812.13     21.99 o 
   3   1  10       51.18       70.43      2.74 o 
   4   1  10     3802.67     4010.37     28.97 o 
   5   1  10      717.52      780.14     18.32 o 
   6   1  10      218.47      323.81     14.16 o 
   7   1  10       68.27       94.81      9.48 o 
   8   1  10      172.25      234.86     15.06 o 
   9   1  10      331.55      346.28     20.04 o 
  10   1  10      241.61      258.40     15.78 o 
  11   1  10     1391.02     1359.73     39.49 o 
  12   1  10       12.55       12.89      4.50 o 
  13   1  10       86.43      103.06     10.77 o 
  14   1  10       56.97       58.09      8.44 o 
  15   1  10      118.65      101.48      7.78 o 
  16   1  10       16.19       10.14      4.99 o 
  17   1  10       72.81       74.23      9.69 o 
   0   2  10     4249.00     3726.81     75.67 o 
   1   2  10      324.11      258.79      7.27 o 
   2   2  10     2612.13     2388.14     22.22 o 
   3   2  10     4864.62     4723.11     33.02 o 
   4   2  10     1772.70     1730.76     20.42 o 
   5   2  10        1.91        9.00      2.40 o 
   6   2  10      236.83      202.70     12.30 o 
   7   2  10      122.03      121.09      6.76 o 
   8   2  10       33.88       37.08      4.88 o 
   9   2  10        8.40       12.10      3.04 o 
  10   2  10      494.41      555.29     18.09 o 
  11   2  10       87.20       61.54     11.73 o 
  12   2  10       75.34      102.93      9.62 o 
  13   2  10      878.39      973.85     28.94 o 
  14   2  10       20.46       17.96      5.63 o 
  15   2  10        5.02       10.58      5.10 o 
  16   2  10       19.05       50.43      7.76 o 
  17   2  10        2.26        9.08      5.25 o 
   1   3  10     1878.65     2042.49     32.79 o 
   2   3  10      121.46      139.24      4.94 o 
   3   3  10        8.29        2.92      2.61 o 
   4   3  10      161.46      101.47      8.16 o 
   5   3  10      988.38     1090.21     21.09 o 
   6   3  10      133.62      146.01      7.31 o 
   7   3  10       78.51       75.30      4.94 o 
   8   3  10      764.29      733.34     24.25 o 
   9   3  10      283.20      318.90     16.67 o 
  10   3  10      363.82      363.73     18.47 o 
  11   3  10      445.56      476.93     20.40 o 
  12   3  10       10.67        9.16      4.16 o 
  13   3  10       27.55       33.49      7.20 o 
  14   3  10       22.62       31.27      7.67 o 
  15   3  10       17.29       17.36      5.84 o 
  16   3  10        6.78       16.33      6.92 o 
  17   3  10       24.83       35.59      6.90 o 
   0   4  10     4759.30     4744.78     73.28 o 
   1   4  10     8438.75     9073.25     86.45 o 
   2   4  10      333.37      313.23     13.89 o 
   3   4  10     1175.99     1536.28     38.85 o 
   4   4  10     1589.28     1546.48     22.02 o 
   5   4  10       62.14       29.80      4.41 o 
   6   4  10      796.98      846.32     21.18 o 
   7   4  10      126.62      113.47      6.87 o 
   8   4  10      895.75      813.04     18.85 o 
   9   4  10       31.58       27.09      7.88 o 
  10   4  10        7.67       18.48      4.23 o 
  11   4  10      149.60      150.27     12.85 o 
  12   4  10      205.27      223.15     15.61 o 
  13   4  10        5.25       12.98      7.16 o 
  14   4  10       11.93        9.39      6.47 o 
  15   4  10        0.00        2.76      6.21 o 
  16   4  10       52.62       43.75      9.18 o 
  17   4  10        9.92        7.56      6.85 o 
   1   5  10      757.61      883.90     25.80 o 
   2   5  10        0.03       21.66     10.26 o 
   3   5  10       59.43       33.42      4.46 o 
   4   5  10      102.15      164.57      9.11 o 
   5   5  10       24.53       14.22      5.72 o 
   6   5  10        0.00       11.84      3.29 o 
   7   5  10      208.84      234.32     16.81 o 
   8   5  10       87.83       77.70      9.40 o 
   9   5  10      561.89      511.26     18.65 o 
  10   5  10      775.64      867.22     32.11 o 
  11   5  10      675.38      642.01     31.38 o 
  12   5  10       55.38       57.44     10.05 o 
  13   5  10        8.21       16.33      5.41 o 
  14   5  10        0.49       18.35      5.85 o 
  15   5  10        1.09       20.27      7.01 o 
  16   5  10        0.51       18.86      8.35 o 
   0   6  10     6076.47     7219.74    270.34 o 
   1   6  10     1670.98     1809.98     27.59 o 
   2   6  10        0.93        6.17      3.46 o 
   3   6  10      451.18      475.19     12.68 o 
   4   6  10       13.63       19.08      3.54 o 
   5   6  10      139.12      183.88     16.28 o 
   6   6  10        6.42       13.65      4.33 o 
   7   6  10      608.51      673.08     20.24 o 
   8   6  10        6.19       19.65      4.97 o 
   9   6  10        2.88       10.67      5.61 o 
  10   6  10      609.48      596.21     21.67 o 
  11   6  10      108.71      124.47     14.43 o 
  12   6  10       11.98       28.13      6.02 o 
  13   6  10        0.54        9.73      5.31 o 
  14   6  10        2.91       16.81      6.21 o 
  15   6  10       19.48       21.98      5.40 o 
  16   6  10        0.07        6.40      5.10 o 
   1   7  10        0.82        3.93      2.51 o 
   2   7  10        1.39        0.40      2.98 o 
   3   7  10      197.84      233.25     10.95 o 
   4   7  10      160.36      160.64      8.79 o 
   5   7  10      341.76      353.17     16.23 o 
   6   7  10       46.17       52.40      7.70 o 
   7   7  10       46.71       50.31      6.30 o 
   8   7  10        0.00        8.95      4.51 o 
   9   7  10     3319.92     3489.57    183.97 o 
  10   7  10        6.54        6.73      3.53 o 
  11   7  10       20.21       27.71      6.01 o 
  12   7  10      226.37      196.81     25.52 o 
  13   7  10        9.90       16.84      6.68 o 
  14   7  10        2.82        5.45      7.78 o 
  15   7  10        0.95       -4.03      6.79 o 
   0   8  10      105.96       62.60     12.06 o 
   1   8  10        7.23        8.08      1.68 o 
   2   8  10       48.50       44.86      4.84 o 
   3   8  10     1565.03     1478.30     38.57 o 
   4   8  10       26.08       14.40      3.36 o 
   5   8  10       24.78       25.39      5.08 o 
   6   8  10      109.28      116.36      9.73 o 
   7   8  10      911.92      889.56     32.32 o 
   8   8  10       26.58       45.97      7.53 o 
   9   8  10       12.88       22.22      4.88 o 
  10   8  10       57.24       54.14      7.39 o 
  11   8  10      324.13      291.53     23.29 o 
  12   8  10        0.18        4.70      9.80 o 
  13   8  10        4.67       12.51      5.29 o 
  14   8  10       72.14       70.81     11.57 o 
   1   9  10       93.47       45.43      6.37 o 
   2   9  10        0.14        6.66      6.05 o 
   3   9  10       14.31        9.02      4.21 o 
   4   9  10       27.92       30.04      9.14 o 
   5   9  10      102.65      122.22     10.44 o 
   6   9  10       59.11       54.45      7.80 o 
   7   9  10      471.17      519.62     23.07 o 
   8   9  10      123.11      133.50     12.47 o 
   9   9  10      251.13      209.17     13.99 o 
  10   9  10       65.89       68.59      8.54 o 
  11   9  10       44.98       51.29     12.71 o 
  12   9  10       96.82      107.00     12.35 o 
  13   9  10       24.57       19.31      8.14 o 
  14   9  10       11.32        8.51      8.91 o 
   0  10  10       49.76       30.65     14.83 o 
   1  10  10       16.57        8.27      4.27 o 
   2  10  10      230.00      299.06     27.99 o 
   3  10  10      229.86      222.29     12.59 o 
   4  10  10       98.03      114.31     11.17 o 
   5  10  10      488.49      499.42     21.19 o 
   6  10  10       31.77       34.55     10.17 o 
   7  10  10       12.19       12.27      5.53 o 
   8  10  10       11.68        4.25      4.73 o 
   9  10  10       10.16        3.46      5.42 o 
  10  10  10        1.12        1.17      5.38 o 
  11  10  10       68.56       62.74      9.44 o 
  12  10  10        0.00        9.23      8.71 o 
  13  10  10        6.18       14.15      4.75 o 
   1  11  10       90.84       65.47      9.23 o 
   2  11  10       54.02       44.23      7.35 o 
   3  11  10       19.44       10.57      5.61 o 
   4  11  10       29.28       22.80      9.04 o 
   5  11  10      109.95      120.91     11.04 o 
   6  11  10       10.36       11.04      4.93 o 
   7  11  10       34.98       24.82      6.13 o 
   8  11  10        5.39       14.10      6.90 o 
   9  11  10       29.45       35.60      8.46 o 
  10  11  10       13.79       15.99      8.46 o 
  11  11  10       12.51       15.21      5.85 o 
  12  11  10       31.10       33.76      9.08 o 
   0  12  10      130.71      117.34     13.50 o 
   1  12  10       37.54       27.07     11.12 o 
   2  12  10        2.20       11.14      5.13 o 
   3  12  10       29.98       19.65      6.08 o 
   4  12  10       24.40       35.12      7.04 o 
   5  12  10        5.16        9.11      5.60 o 
   6  12  10        6.26       18.35      6.01 o 
   7  12  10        0.04       13.37      6.30 o 
   8  12  10       10.26       16.63      6.45 o 
   9  12  10        0.70        5.82      4.50 o 
  10  12  10        0.08       -0.44      7.67 o 
   1  13  10       17.23       27.50      8.25 o 
   2  13  10       36.98       24.08      8.36 o 
   3  13  10        0.30       14.66      6.17 o 
   4  13  10        1.03        5.66      9.49 o 
   5  13  10        1.07        5.19      7.43 o 
   6  13  10       45.65       47.04      7.68 o 
   7  13  10       27.36       19.54      5.36 o 
   8  13  10        2.61        0.92      8.52 o 
   0  14  10       15.92       20.06      8.52 o 
   1  14  10       41.49       13.80      5.92 o 
   2  14  10       73.34       71.86     10.18 o 
   3  14  10       24.58       27.19      8.57 o 
   4  14  10        0.29       11.36      5.58 o 
   5  14  10        2.74        8.80      5.80 o 
   6  14  10        0.12        0.79      7.93 o 
   1  15  10        2.68        2.66      8.72 o 
   1   1  11        8.46        7.09      3.02 o 
   2   1  11      273.49      257.51      5.66 o 
   3   1  11       43.04       41.43      2.13 o 
   4   1  11       72.47       68.32      5.86 o 
   5   1  11      225.19      242.60      9.07 o 
   6   1  11      333.22      335.93     16.94 o 
   7   1  11      255.67      268.54     23.86 o 
   8   1  11      900.63     1102.36     26.95 o 
   9   1  11      359.17      378.24     20.96 o 
  10   1  11      109.53      178.25     17.08 o 
  11   1  11      361.55      371.65     17.71 o 
  12   1  11       69.11       49.29     10.37 o 
  13   1  11       22.55       19.75      5.93 o 
  14   1  11        1.47        3.78      4.16 o 
  15   1  11        8.10       21.89      5.11 o 
  16   1  11        0.28        2.47      3.62 o 
  17   1  11        0.08       17.48      5.57 o 
   0   2  11    10969.78    11151.33    245.27 o 
   1   2  11     4360.33     3654.19     26.62 o 
   2   2  11     1181.19      997.77     12.92 o 
   3   2  11      125.93       92.11      6.18 o 
   4   2  11     2214.24     2268.57     25.75 o 
   5   2  11      318.29      369.86     12.22 o 
   6   2  11     2242.15     2322.59     27.30 o 
   7   2  11     1136.29     1218.99     29.85 o 
   8   2  11      213.09      198.20     14.37 o 
   9   2  11     1299.19     1224.01     27.82 o 
  10   2  11      171.83      197.50     15.06 o 
  11   2  11      192.28      200.25     14.33 o 
  12   2  11       77.76       50.49      6.57 o 
  13   2  11       30.15       37.46      9.33 o 
  14   2  11       11.34       17.59      4.26 o 
  15   2  11       18.02       17.25      6.02 o 
  16   2  11        9.23       28.33      6.62 o 
  17   2  11        5.46       20.19      7.32 o 
   1   3  11       75.27       62.41      6.40 o 
   2   3  11       20.05        8.66      4.01 o 
   3   3  11     1002.34     1016.35     16.66 o 
   4   3  11        1.38        3.60      2.79 o 
   5   3  11      493.69      455.96     14.26 o 
   6   3  11       96.26       64.70      4.68 o 
   7   3  11      554.21      547.29     14.16 o 
   8   3  11      250.85      261.83     13.81 o 
   9   3  11      104.97      144.03     11.49 o 
  10   3  11        0.62       23.36      7.02 o 
  11   3  11       76.59       54.50      8.99 o 
  12   3  11        2.60       11.84      6.16 o 
  13   3  11       64.91       69.62     10.91 o 
  14   3  11       49.07       42.36      7.06 o 
  15   3  11       14.91       18.74      5.30 o 
  16   3  11        2.26       11.51      7.27 o 
  17   3  11       19.04       28.27      6.25 o 
   0   4  11    12522.69    13709.95    186.73 o 
   1   4  11      729.75      829.33     32.06 o 
   2   4  11     2454.29     2782.33     34.27 o 
   3   4  11    13418.63    14441.54    129.42 o 
   4   4  11      539.40      450.36     16.52 o 
   5   4  11      459.63      416.52     14.37 o 
   6   4  11      508.21      489.15     13.36 o 
   7   4  11        2.08       11.10      3.05 o 
   8   4  11      128.62      145.70      9.15 o 
   9   4  11       62.67       70.95      9.81 o 
  10   4  11      201.23      166.87     17.60 o 
  11   4  11       91.55       91.69     10.01 o 
  12   4  11       84.44       99.65     12.59 o 
  13   4  11       10.81       13.94      5.46 o 
  14   4  11       28.91       33.67      6.15 o 
  15   4  11        4.52       18.48      5.31 o 
  16   4  11        0.74        9.25      4.84 o 
   1   5  11     6773.81     7371.76     89.40 o 
   2   5  11      463.92      443.93     21.67 o 
   3   5  11      630.43      831.08     17.80 o 
   4   5  11       27.68       47.28      5.41 o 
   5   5  11      175.65      187.48     13.64 o 
   6   5  11       37.99       28.38      4.82 o 
   7   5  11      476.74      579.01     27.02 o 
   8   5  11      186.59      204.47     16.54 o 
   9   5  11       38.01       36.77      9.02 o 
  10   5  11        1.24       15.69      8.38 o 
  11   5  11        0.02        7.44      9.23 o 
  12   5  11      163.32      151.61     19.91 o 
  13   5  11       23.84       24.81      6.34 o 
  14   5  11        2.56       16.37      6.00 o 
  15   5  11       17.16       11.85      5.58 o 
  16   5  11       17.20       19.49      5.45 o 
   0   6  11     3494.85     3889.00     60.53 o 
   1   6  11     1277.23     1220.82     28.19 o 
   2   6  11      447.07      478.07     15.79 o 
   3   6  11      632.89      499.94     14.24 o 
   4   6  11      343.70      320.76     13.14 o 
   5   6  11        0.04        7.32      3.52 o 
   6   6  11        0.51       10.10      4.24 o 
   7   6  11      266.50      230.57     12.51 o 
   8   6  11       25.21       15.06      5.32 o 
   9   6  11      120.38       84.96      8.14 o 
  10   6  11       26.90       19.94      5.59 o 
  11   6  11      196.43      191.39     21.10 o 
  12   6  11        2.01       17.39      6.53 o 
  13   6  11       13.69       12.23      4.82 o 
  14   6  11       35.32       26.14      5.38 o 
  15   6  11       13.79       15.01      6.82 o 
  16   6  11        5.59       24.23      7.34 o 
   1   7  11      953.62      958.54     18.38 o 
   2   7  11       47.70       66.29      5.62 o 
   3   7  11       35.87       17.75      4.94 o 
   4   7  11      256.70      234.44     12.41 o 
   5   7  11        8.53       18.71      3.95 o 
   6   7  11       82.01       79.94      8.58 o 
   7   7  11       52.14       48.21      9.01 o 
   8   7  11        2.15        3.97      4.85 o 
   9   7  11      158.12      172.23     28.06 o 
  10   7  11        0.49       13.17      5.18 o 
  11   7  11        0.17        8.80      7.11 o 
  12   7  11      239.63      228.81     16.23 o 
  13   7  11        0.14       23.57      7.67 o 
  14   7  11        2.06       22.92      7.06 o 
  15   7  11        0.14       23.70      5.93 o 
   0   8  11     2190.76     2485.43     64.70 o 
   1   8  11      285.17      304.97     15.00 o 
   2   8  11       54.11       27.26      4.00 o 
   3   8  11      539.89      417.25     14.80 o 
   4   8  11       23.00       28.00      4.81 o 
   5   8  11      412.21      531.92     18.13 o 
   6   8  11       15.31       20.93      4.31 o 
   7   8  11      708.86      843.96     43.38 o 
   8   8  11       22.07       24.43      6.28 o 
   9   8  11        0.45        0.18      8.41 o 
  10   8  11        7.14       16.61      9.19 o 
  11   8  11       53.54       38.37     10.23 o 
  12   8  11        3.36       24.77      8.17 o 
  13   8  11        2.59        6.32     14.11 o 
  14   8  11       10.65       19.45      6.95 o 
   1   9  11       18.11       16.23      3.98 o 
   2   9  11        1.02       16.94      4.94 o 
   3   9  11      379.13      420.05     19.75 o 
   4   9  11      344.97      402.29     20.68 o 
   5   9  11       76.64       66.20     11.19 o 
   6   9  11      159.86      188.06     14.31 o 
   7   9  11       46.48       42.32      6.90 o 
   8   9  11        0.04        2.12      8.68 o 
   9   9  11       37.24       43.83     10.37 o 
  10   9  11       39.49       28.90      7.46 o 
  11   9  11       57.15       60.99     12.97 o 
  12   9  11        5.15        9.67      9.98 o 
  13   9  11        0.45       12.19      9.29 o 
  14   9  11        2.66       33.46      7.65 o 
   0  10  11      327.83      361.33     35.46 o 
   1  10  11      147.83      132.45     12.22 o 
   2  10  11        1.41        7.40      7.94 o 
   3  10  11       27.12        7.97      5.83 o 
   4  10  11        3.29        4.26      5.65 o 
   5  10  11      260.75      239.78     17.73 o 
   6  10  11       51.04       69.19      9.75 o 
   7  10  11        0.64        3.49      6.20 o 
   8  10  11        0.07       13.43      5.64 o 
   9  10  11       12.72       21.51      5.41 o 
  10  10  11       16.88       14.37      5.29 o 
  11  10  11        0.00        1.71      6.55 o 
  12  10  11        0.66        9.29      4.59 o 
  13  10  11        3.49        9.02      4.08 o 
   1  11  11       29.13       30.40      6.35 o 
   2  11  11      151.88      123.79     13.11 o 
   3  11  11       38.56       41.65      7.50 o 
   4  11  11       38.25       43.58      7.61 o 
   5  11  11        1.25        9.93      7.27 o 
   6  11  11        6.92       15.48      5.71 o 
   7  11  11        0.38        3.18      4.39 o 
   8  11  11        7.57       19.46      6.38 o 
   9  11  11        2.39       10.17      5.24 o 
  10  11  11       39.22       25.95     10.74 o 
  11  11  11        1.94       16.07      6.31 o 
   0  12  11        2.31        8.31      5.23 o 
   1  12  11       71.28       79.21     11.61 o 
   2  12  11        2.26       13.76      4.84 o 
   3  12  11        1.86       10.07      4.08 o 
   4  12  11        0.02       15.06      4.64 o 
   5  12  11        1.10       21.70      6.56 o 
   6  12  11        0.47        5.88      5.95 o 
   7  12  11       14.77       30.43      6.78 o 
   8  12  11       10.66        8.91      5.69 o 
   9  12  11       13.47       17.57      5.89 o 
  10  12  11        0.06       11.20     14.40 o 
   1  13  11      128.67      150.19     13.69 o 
   2  13  11      125.05      123.50     12.02 o 
   3  13  11        0.94        6.15     10.40 o 
   4  13  11        2.74        7.79      7.92 o 
   5  13  11        0.37       14.10      5.16 o 
   6  13  11        0.08        4.27      5.56 o 
   7  13  11        0.00        3.20      7.33 o 
   8  13  11       32.43       26.44      5.69 o 
   0  14  11        0.60       -5.27      5.27 o 
   1  14  11        1.77        0.90      6.57 o 
   2  14  11       20.69       18.99      5.31 o 
   3  14  11        0.22       -5.03      5.03 o 
   4  14  11       20.63       12.60      5.75 o 
   5  14  11        1.17        8.93      4.89 o 
   6  14  11        8.95       19.55      7.20 o 
   0   0  12     6370.96     5839.34    206.83 o 
   1   0  12      333.51      427.00     10.25 o 
   2   0  12     5645.04     5652.63     51.76 o 
   3   0  12       59.55       53.69      6.65 o 
   4   0  12     6974.90     6835.33     70.00 o 
   5   0  12    19932.21    23703.35    318.89 o 
   6   0  12     7078.31     7354.50    151.55 o 
   7   0  12       54.94       57.23      7.78 o 
   8   0  12      413.61      417.70     27.25 o 
   9   0  12      228.05      246.51     20.33 o 
  10   0  12      425.99      533.52     26.51 o 
  11   0  12        8.42       18.86     11.26 o 
  12   0  12       35.16       23.33     10.40 o 
  13   0  12      586.68      632.06     44.46 o 
  14   0  12      105.02      130.22     10.86 o 
  15   0  12      138.19      130.72     15.40 o 
  16   0  12      116.53      102.01     17.33 o 
  17   0  12        0.10        7.38      7.02 o 
   1   1  12      669.76      792.65     18.35 o 
   2   1  12      317.49      263.67      5.02 o 
   3   1  12      340.02      350.80     10.36 o 
   4   1  12     6761.30     7307.03     75.32 o 
   5   1  12       89.62       75.31      6.81 o 
   6   1  12     1381.17     1459.99     17.53 o 
   7   1  12     4002.99     4598.38     79.72 o 
   8   1  12       37.31       63.98      6.83 o 
   9   1  12      211.44      249.72     16.06 o 
  10   1  12     3400.08     3500.90    104.30 o 
  11   1  12      182.84      187.22     14.03 o 
  12   1  12      362.42      339.26     20.70 o 
  13   1  12        3.19        2.63      4.34 o 
  14   1  12        3.81        6.87      7.62 o 
  15   1  12       22.01       25.40      5.86 o 
  16   1  12       48.39       63.64      7.26 o 
  17   1  12       89.80       74.99     10.57 o 
   0   2  12     7753.11     7048.34     92.84 o 
   1   2  12     3174.35     3200.46     19.19 o 
   2   2  12     1064.12      831.22     14.28 o 
   3   2  12        3.94        6.09      2.04 o 
   4   2  12      153.22      130.35      5.55 o 
   5   2  12      703.03      884.48     18.07 o 
   6   2  12      154.34      154.35      9.62 o 
   7   2  12     1108.87     1116.53     24.84 o 
   8   2  12      609.03      589.22     17.99 o 
   9   2  12       79.85       84.01      8.34 o 
  10   2  12     2248.78     2165.28     70.76 o 
  11   2  12      388.40      363.52     18.57 o 
  12   2  12       51.60       46.29      6.83 o 
  13   2  12       28.16       36.45      7.45 o 
  14   2  12       37.27       27.41      6.56 o 
  15   2  12       46.66       46.29      8.79 o 
  16   2  12        8.29       12.83      5.06 o 
  17   2  12        5.29        0.95      7.71 o 
   1   3  12     3678.45     3526.59     48.86 o 
   2   3  12     4991.75     4878.77     40.77 o 
   3   3  12        8.61       11.32      1.57 o 
   4   3  12      179.03      154.40      5.48 o 
   5   3  12     1514.29     1457.94     15.62 o 
   6   3  12      421.66      361.77     11.06 o 
   7   3  12     2055.61     1952.62     47.38 o 
   8   3  12      291.00      253.11     16.46 o 
   9   3  12      338.67      326.76     13.15 o 
  10   3  12      884.25      845.42     35.88 o 
  11   3  12      150.37      131.17     13.30 o 
  12   3  12     1113.16     1091.62     33.59 o 
  13   3  12      100.71       93.15     10.93 o 
  14   3  12        7.83       15.95      6.69 o 
  15   3  12        3.72        6.29      4.84 o 
  16   3  12      145.70      130.29     16.79 o 
  17   3  12        0.60       14.92      6.10 o 
   0   4  12     8798.36     9039.86    386.33 o 
   1   4  12     9426.10    10370.57    117.93 o 
   2   4  12       29.40       34.62      5.35 o 
   3   4  12      167.37      305.55     24.37 o 
   4   4  12      389.73      443.12     13.18 o 
   5   4  12      861.23      846.05     18.35 o 
   6   4  12        1.44        9.32      3.11 o 
   7   4  12      133.30      134.00      6.96 o 
   8   4  12        7.70       13.50      3.47 o 
   9   4  12      354.11      362.91     14.18 o 
  10   4  12     1097.64     1176.45     43.68 o 
  11   4  12        1.29        9.07      5.41 o 
  12   4  12       56.05       54.98      8.34 o 
  13   4  12       24.87       10.60      4.93 o 
  14   4  12       54.86       44.18      7.18 o 
  15   4  12        2.44       16.77      4.97 o 
  16   4  12        2.44       20.32      6.24 o 
   1   5  12      912.56      843.38     32.94 o 
   2   5  12     4309.90     4789.48     49.41 o 
   3   5  12     2079.79     2172.88     22.81 o 
   4   5  12      106.26      120.98      7.75 o 
   5   5  12      981.42     1008.36     20.76 o 
   6   5  12       17.23       14.99      4.34 o 
   7   5  12     1799.22     1819.95     42.12 o 
   8   5  12      307.03      335.83     12.82 o 
   9   5  12        3.82       14.18      5.83 o 
  10   5  12      267.52      285.27     15.80 o 
  11   5  12       84.37       41.84      6.48 o 
  12   5  12      321.67      326.11     20.00 o 
  13   5  12      117.90       91.52      8.97 o 
  14   5  12        3.06        7.85      4.67 o 
  15   5  12        0.25        2.25      6.51 o 
  16   5  12       26.28       26.09      7.00 o 
   0   6  12     2472.06     2649.63     96.84 o 
   1   6  12      545.48      440.61     17.14 o 
   2   6  12       79.78       92.19      5.86 o 
   3   6  12      609.51      630.17     17.35 o 
   4   6  12       55.01       83.60      6.46 o 
   5   6  12        0.14        5.08      4.81 o 
   6   6  12       57.02       50.15      6.72 o 
   7   6  12     1397.40     1299.94     42.84 o 
   8   6  12       89.49       78.66     10.46 o 
   9   6  12       17.32       23.23      7.33 o 
  10   6  12       42.75       28.47      9.53 o 
  11   6  12      146.19      189.56     14.34 o 
  12   6  12        0.03        5.15      7.67 o 
  13   6  12       57.51       35.70      7.37 o 
  14   6  12       11.79        6.26      7.72 o 
  15   6  12        0.94        6.86      4.26 o 
   1   7  12       24.16       17.51      5.45 o 
   2   7  12     1133.48     1182.20     24.82 o 
   3   7  12       74.02       48.12      6.14 o 
   4   7  12        5.38        6.84      6.01 o 
   5   7  12      281.71      272.91     12.98 o 
   6   7  12        4.02       14.83      5.13 o 
   7   7  12      273.91      293.12     14.94 o 
   8   7  12       10.68       14.94      5.32 o 
   9   7  12       41.76       29.38      6.11 o 
  10   7  12      299.53      332.87     14.98 o 
  11   7  12       85.44       70.77     10.15 o 
  12   7  12      118.29      117.93     18.60 o 
  13   7  12       41.26       44.32      9.43 o 
  14   7  12        8.00        2.23      5.47 o 
  15   7  12        0.03       10.46      6.87 o 
   0   8  12     1869.72     1755.39     74.93 o 
   1   8  12      639.20      573.46     20.93 o 
   2   8  12        6.79        7.19      4.89 o 
   3   8  12      124.16      115.51     15.82 o 
   4   8  12       15.23        8.49      4.40 o 
   5   8  12       35.23       30.83      7.25 o 
   6   8  12       98.92       97.35     10.52 o 
   7   8  12       18.95       28.32      7.52 o 
   8   8  12      393.10      394.09     24.13 o 
   9   8  12       64.51       70.09     10.02 o 
  10   8  12       46.82       60.20     11.27 o 
  11   8  12        3.98        7.72     12.33 o 
  12   8  12       13.63       14.18     10.12 o 
  13   8  12       16.44       17.44      6.53 o 
  14   8  12       49.32       51.03      8.49 o 
   1   9  12       23.00       10.42     10.45 o 
   2   9  12      127.78      109.02     12.84 o 
   3   9  12      137.07      182.35     13.01 o 
   4   9  12      145.72      176.76     12.64 o 
   5   9  12       89.72       70.61      8.28 o 
   6   9  12      124.59      127.51     13.53 o 
   7   9  12        1.61        2.66      4.97 o 
   8   9  12       92.38      103.55     10.85 o 
   9   9  12       35.40       43.01      6.64 o 
  10   9  12        4.00       -3.68      8.08 o 
  11   9  12       45.77       19.11      9.44 o 
  12   9  12       45.51       51.18      8.72 o 
  13   9  12       19.85       22.46      5.76 o 
   0  10  12      713.37      825.54     50.69 o 
   1  10  12        6.60        9.94      4.74 o 
   2  10  12       20.18       19.72      7.15 o 
   3  10  12       75.34       67.92     10.19 o 
   4  10  12      128.91      177.68     12.65 o 
   5  10  12      117.01      102.31     11.77 o 
   6  10  12      210.66      210.15     18.24 o 
   7  10  12       21.69       15.83      4.77 o 
   8  10  12       90.18       64.87      9.49 o 
   9  10  12        3.06        5.70      4.70 o 
  10  10  12        1.69        3.56      4.54 o 
  11  10  12        0.98        0.75      7.51 o 
  12  10  12        6.54       -3.84      5.40 o 
   1  11  12       30.63       33.69      7.17 o 
   2  11  12        1.95       -6.86      6.86 o 
   3  11  12        4.59        7.16      5.62 o 
   4  11  12       12.56        6.15      6.66 o 
   5  11  12       91.08       76.19      9.96 o 
   6  11  12       37.86       29.81      9.81 o 
   7  11  12       47.57       28.50      7.22 o 
   8  11  12        5.79        5.65      5.98 o 
   9  11  12        1.03        6.29      4.88 o 
  10  11  12        3.23       13.62      6.38 o 
  11  11  12       23.21       23.09      5.73 o 
   0  12  12       99.00       65.07     15.88 o 
   1  12  12      192.60      199.97     19.13 o 
   2  12  12        5.39        6.22      6.28 o 
   3  12  12        1.43        5.97      6.33 o 
   4  12  12       26.38       18.85      6.57 o 
   5  12  12       17.41       31.61      7.17 o 
   6  12  12       40.75       26.08      8.22 o 
   7  12  12        9.20       28.18      7.00 o 
   8  12  12        0.02        3.17      4.16 o 
   9  12  12       12.55       11.89      5.74 o 
  10  12  12        0.25       18.48      8.24 o 
   1  13  12       45.81       34.06      6.62 o 
   2  13  12       13.17       20.87      7.30 o 
   3  13  12       11.38       21.31      7.01 o 
   4  13  12        0.27       -5.38      5.38 o 
   5  13  12        9.19       29.07      6.69 o 
   6  13  12        0.25        5.15      5.38 o 
   7  13  12        0.02        3.43      4.52 o 
   8  13  12        0.05        8.28      5.30 o 
   0  14  12        2.09       -1.67      7.12 o 
   1  14  12       10.74       18.56      7.29 o 
   2  14  12       11.17       24.36      5.98 o 
   3  14  12        9.87       13.15      4.68 o 
   4  14  12        1.52       15.07      5.68 o 
   5  14  12       34.69       32.12      6.97 o 
   6  14  12       16.09       28.63      6.78 o 
   1   1  13     2654.99     2580.45     19.41 o 
   2   1  13      115.51       94.23      7.45 o 
   3   1  13     1262.14     1228.22     28.39 o 
   4   1  13      670.89      718.95     20.35 o 
   5   1  13      378.59      334.99     10.61 o 
   6   1  13      140.85      138.34     10.16 o 
   7   1  13      562.02      564.36     28.57 o 
   8   1  13       65.38       75.10      6.98 o 
   9   1  13      814.41      801.01     24.82 o 
  10   1  13      148.91      195.85     21.04 o 
  11   1  13       43.59       56.93     11.65 o 
  12   1  13       67.17       47.80      7.70 o 
  13   1  13        3.49        9.31      4.53 o 
  14   1  13       57.52       60.08      7.17 o 
  15   1  13        5.19       17.82      6.25 o 
  16   1  13        0.31       10.79      5.36 o 
  17   1  13        7.59       10.21      6.32 o 
   0   2  13     4952.93     4849.94    189.22 o 
   1   2  13      647.06      491.85     17.97 o 
   2   2  13      269.23      257.33      7.69 o 
   3   2  13       46.50       58.32      4.98 o 
   4   2  13        7.16        7.63      2.27 o 
   5   2  13      168.90      225.52     13.28 o 
   6   2  13      105.49       81.41      5.51 o 
   7   2  13      289.03      385.23     15.88 o 
   8   2  13       70.08       60.81      7.46 o 
   9   2  13        4.81       22.69      6.63 o 
  10   2  13     1241.94     1304.32     47.72 o 
  11   2  13       11.15        6.86      6.10 o 
  12   2  13       56.77       57.85      7.84 o 
  13   2  13      132.80      146.24     12.53 o 
  14   2  13       21.59       22.93      6.37 o 
  15   2  13       13.40       25.40      6.49 o 
  16   2  13       15.24       18.98      4.60 o 
  17   2  13        0.28       17.95      5.69 o 
   1   3  13      506.19      519.02     19.22 o 
   2   3  13       13.41       42.09      4.77 o 
   3   3  13       49.32       43.06      3.50 o 
   4   3  13      228.35      300.79      9.53 o 
   5   3  13     1476.64     1459.78     14.42 o 
   6   3  13      408.68      457.43     11.22 o 
   7   3  13     1257.80     1296.24     29.68 o 
   8   3  13      234.57      298.07     14.88 o 
   9   3  13      214.22      215.81     16.46 o 
  10   3  13      561.28      529.11     28.76 o 
  11   3  13      637.25      696.89     28.57 o 
  12   3  13      110.03      152.06     14.12 o 
  13   3  13       57.55       42.75      7.93 o 
  14   3  13      186.41      182.64     12.79 o 
  15   3  13       16.54       41.88      9.18 o 
  16   3  13        7.98       33.48      6.50 o 
   0   4  13       90.53       80.90     20.03 o 
   1   4  13     2182.81     2324.10     50.14 o 
   2   4  13       64.48       43.93      3.93 o 
   3   4  13       34.41        5.76      3.64 o 
   4   4  13       76.72       86.31      5.67 o 
   5   4  13      479.84      559.76     13.94 o 
   6   4  13      542.17      571.35     15.92 o 
   7   4  13       52.65       46.66      5.26 o 
   8   4  13      319.32      284.75     12.34 o 
   9   4  13      168.75      118.60      9.32 o 
  10   4  13      406.35      452.70     24.05 o 
  11   4  13      182.92      161.85     13.53 o 
  12   4  13        7.75       23.78      5.95 o 
  13   4  13        2.35       -0.32      5.08 o 
  14   4  13       48.59       54.14      7.52 o 
  15   4  13        1.66        7.72      7.54 o 
  16   4  13       59.22       54.06      7.40 o 
   1   5  13       55.12       22.85      3.36 o 
   2   5  13      959.66     1026.63     27.32 o 
   3   5  13      676.65      754.77     17.73 o 
   4   5  13      390.78      368.72     14.94 o 
   5   5  13       75.07       73.94     10.92 o 
   6   5  13      414.58      411.41     18.51 o 
   7   5  13       76.78       69.17      7.87 o 
   8   5  13       47.48       42.84      6.32 o 
   9   5  13      388.36      419.88     20.16 o 
  10   5  13       10.08       10.36      5.71 o 
  11   5  13       73.64       71.13      9.08 o 
  12   5  13        9.26       27.95      6.06 o 
  13   5  13       96.39       98.06      9.04 o 
  14   5  13       13.92       18.06      6.88 o 
  15   5  13        7.69       21.74      5.07 o 
  16   5  13       18.72       21.85      5.99 o 
   1   6  13      546.26      467.73     20.93 o 
   2   6  13       33.83       26.53      4.26 o 
   3   6  13       37.42       21.71      4.11 o 
   4   6  13       23.69       20.14      5.30 o 
   5   6  13      216.83      255.12     13.50 o 
   6   6  13        3.59        8.36      6.04 o 
   7   6  13      604.30      710.45     30.23 o 
   8   6  13      851.11      891.25     28.88 o 
   9   6  13      156.66      113.84     12.07 o 
  10   6  13       66.99       54.51      9.40 o 
  11   6  13       99.98       93.68     11.34 o 
  12   6  13       17.00       20.09      5.99 o 
  13   6  13        0.21       10.60      4.65 o 
  14   6  13       15.18       28.48      6.38 o 
  15   6  13        8.13       10.30      4.37 o 
   1   7  13      849.21      847.79     22.96 o 
   2   7  13       64.11       84.88      9.38 o 
   3   7  13       43.72       41.08      5.43 o 
   4   7  13      307.69      282.23     12.14 o 
   5   7  13       14.93       19.04      5.85 o 
   6   7  13      755.59      758.26     23.36 o 
   7   7  13        1.35        5.06      4.72 o 
   8   7  13      122.50       87.66      9.85 o 
   9   7  13      252.04      198.98     17.81 o 
  10   7  13       15.40       34.05     12.81 o 
  11   7  13        0.43        6.84      5.28 o 
  12   7  13       35.68       41.04     10.11 o 
  13   7  13       48.72       40.34      9.94 o 
  14   7  13       13.47       18.11      6.12 o 
  15   7  13        0.87        9.35      7.21 o 
   0   8  13      587.95      618.46     52.68 o 
   1   8  13      241.98      234.61     11.54 o 
   2   8  13       28.85       12.44      4.67 o 
   3   8  13      752.89      659.52     20.54 o 
   4   8  13       55.32       68.16      7.95 o 
   5   8  13       52.04       51.29      9.50 o 
   6   8  13      272.26      394.33     16.82 o 
   7   8  13        0.97        0.37      5.13 o 
   8   8  13       23.84       38.07      7.09 o 
   9   8  13       16.26       22.50      6.57 o 
  10   8  13      119.95      113.63     11.86 o 
  11   8  13      229.83      212.49     18.44 o 
  12   8  13        2.68       12.93      8.66 o 
  13   8  13        5.98       17.84      6.25 o 
  14   8  13        0.07        9.46      6.24 o 
   1   9  13      321.37      292.03     27.02 o 
   2   9  13      582.74      765.45     30.02 o 
   3   9  13      109.32       85.67      9.31 o 
   4   9  13       23.09       18.61      6.64 o 
   5   9  13       47.30       42.73      7.18 o 
   6   9  13        2.15        0.29      7.62 o 
   7   9  13      140.14      108.20     15.65 o 
   8   9  13       62.65       69.15      8.47 o 
   9   9  13       16.23       13.04      5.50 o 
  10   9  13       43.89       45.30      8.03 o 
  11   9  13        3.75        9.35      6.90 o 
  12   9  13       49.23       39.71     11.41 o 
  13   9  13       44.36       31.07     10.91 o 
   0  10  13        2.56        7.19     12.42 o 
   1  10  13       27.11       22.22      6.24 o 
   2  10  13      421.23      491.85     22.29 o 
   3  10  13       87.15      143.79     14.93 o 
   4  10  13        9.98       20.23      6.05 o 
   5  10  13        1.36        1.45      5.68 o 
   6  10  13        0.05       11.50      4.02 o 
   7  10  13        4.08        8.94      4.77 o 
   8  10  13        0.03       13.73      6.14 o 
   9  10  13       27.15       31.28      8.81 o 
  10  10  13        3.28       13.49      5.42 o 
  11  10  13       18.92       34.11      9.36 o 
  12  10  13        0.25        3.61      4.76 o 
   1  11  13       40.25       43.41      7.52 o 
   2  11  13       32.37       52.69      7.89 o 
   3  11  13        3.70       18.27      6.47 o 
   4  11  13       71.02       66.80      9.21 o 
   5  11  13       21.64       18.50      6.37 o 
   6  11  13       56.76       52.90      8.72 o 
   7  11  13        4.96       18.19      6.28 o 
   8  11  13        2.37       12.06      7.61 o 
   9  11  13        1.28        2.27      5.15 o 
  10  11  13       63.10       38.18      9.28 o 
  11  11  13        7.61       14.83      7.31 o 
   0  12  13        0.32       -4.86     15.12 o 
   1  12  13      321.77      294.66     25.15 o 
   2  12  13      181.13      145.94      9.81 o 
   3  12  13        0.48       13.01      5.98 o 
   4  12  13        4.05        7.22      4.49 o 
   5  12  13        0.06       13.62      7.73 o 
   6  12  13       23.28       27.67      7.10 o 
   7  12  13        4.46        1.51      5.18 o 
   8  12  13        7.91        6.62      5.16 o 
   9  12  13        1.70       11.04      4.93 o 
  10  12  13        0.04       15.50      6.99 o 
   1  13  13        0.31       -1.04      4.94 o 
   2  13  13       35.11       10.89      6.96 o 
   3  13  13        4.59       25.00      6.93 o 
   4  13  13       26.19       25.19      8.49 o 
   5  13  13       46.16       44.99      8.21 o 
   6  13  13        0.16        1.13      5.56 o 
   7  13  13        2.56       20.31      6.10 o 
   8  13  13       23.39       31.04      6.39 o 
   0  14  13       21.79       17.39      8.89 o 
   1  14  13       19.27       17.45      5.81 o 
   2  14  13       68.23       37.43      9.37 o 
   3  14  13       21.24       20.71      9.69 o 
   4  14  13        0.07        3.26      5.90 o 
   5  14  13       17.54       20.17      5.56 o 
   0   0  14       64.47       57.23      9.48 o 
   1   0  14     6215.09     6676.23    101.69 o 
   2   0  14     1031.07     1030.82     29.12 o 
   3   0  14     2523.85     2655.27     40.93 o 
   4   0  14       42.94       97.41      8.91 o 
   5   0  14      112.37       79.54      6.43 o 
   6   0  14        0.04        5.97      3.84 o 
   7   0  14     1222.31     1272.15     38.77 o 
   8   0  14       58.29       53.49     10.04 o 
   9   0  14      652.96      689.73     31.55 o 
  10   0  14       25.56       99.11     13.47 o 
  11   0  14      577.88      565.96     32.52 o 
  12   0  14       54.23       87.78     10.66 o 
  13   0  14       79.10       61.66     11.19 o 
  14   0  14        4.57       10.06      8.67 o 
  15   0  14        0.07        9.77      5.17 o 
  16   0  14        2.10       12.15     11.82 o 
  17   0  14        3.21       19.51     12.64 o 
   1   1  14      161.94      127.54      8.92 o 
   2   1  14      828.77      832.34     17.66 o 
   3   1  14     2913.47     2986.04     43.07 o 
   4   1  14      919.19      973.08     24.10 o 
   5   1  14        1.41        5.51      2.32 o 
   6   1  14       21.10       33.79      6.03 o 
   7   1  14      316.89      261.72     18.69 o 
   8   1  14      221.05      212.62     11.84 o 
   9   1  14       28.69       10.81      5.32 o 
  10   1  14     1243.90     1382.63     39.95 o 
  11   1  14      683.82      671.23     25.99 o 
  12   1  14      215.23      218.80     13.30 o 
  13   1  14       58.12       72.93      9.46 o 
  14   1  14       10.32       15.51      6.16 o 
  15   1  14       97.70      104.97      8.89 o 
  16   1  14        0.48        9.66      4.35 o 
  17   1  14       49.68       62.67      8.79 o 
   1   2  14     1363.10     1504.42     22.51 o 
   2   2  14       12.42        4.75      2.85 o 
   3   2  14     1541.78     1582.30     22.21 o 
   4   2  14      515.06      469.08     13.85 o 
   5   2  14     5215.30     5419.49     68.53 o 
   6   2  14       79.50      110.72      5.56 o 
   7   2  14      209.44      161.88     11.05 o 
   8   2  14       11.73       22.23      4.66 o 
   9   2  14      614.81      670.50     20.66 o 
  10   2  14       50.18       76.21      9.24 o 
  11   2  14        1.11       -4.90      4.90 o 
  12   2  14       25.62       60.84      7.99 o 
  13   2  14        8.09       23.49      6.35 o 
  14   2  14       16.12       24.61      8.18 o 
  15   2  14        0.01       13.76      6.44 o 
  16   2  14        0.78       17.28      5.22 o 
  17   2  14       14.31       31.58      8.31 o 
   1   3  14     2415.07     2372.07     34.42 o 
   2   3  14     1269.61     1193.21     27.49 o 
   3   3  14       47.37       76.77      5.28 o 
   4   3  14     1138.28     1206.06     29.05 o 
   5   3  14       20.89       25.61      4.01 o 
   6   3  14      201.75      158.23      8.48 o 
   7   3  14      243.54      281.14     15.54 o 
   8   3  14       26.22       11.49      5.29 o 
   9   3  14     1552.31     1594.55     37.80 o 
  10   3  14     1353.82     1423.77     37.61 o 
  11   3  14      642.46      584.74     27.20 o 
  12   3  14       16.54       11.25      4.69 o 
  13   3  14       80.16       73.57      8.99 o 
  14   3  14       45.76       51.60      9.87 o 
  15   3  14      122.16      137.91     14.36 o 
  16   3  14        8.68        9.55      4.27 o 
   0   4  14      125.72      116.37      9.00 o 
   1   4  14      444.24      429.82     18.20 o 
   2   4  14       15.02       26.51      4.39 o 
   3   4  14       14.22       15.24      2.60 o 
   4   4  14      180.90      147.09      8.27 o 
   5   4  14      538.04      601.03     15.64 o 
   6   4  14      133.27      148.83     10.99 o 
   7   4  14      148.93      115.79      6.59 o 
   8   4  14      195.09      201.18     13.19 o 
   9   4  14        0.33        9.56      8.42 o 
  10   4  14        3.88       12.26     12.13 o 
  11   4  14      108.41      138.60     13.88 o 
  12   4  14        3.00        8.10      4.00 o 
  13   4  14      242.28      220.09     14.17 o 
  14   4  14       31.91       13.22      6.49 o 
  15   4  14        6.49       16.33      5.61 o 
  16   4  14       29.86       29.78      6.25 o 
   1   5  14      125.80      128.58      7.50 o 
   2   5  14        0.16        3.75      3.02 o 
   3   5  14      259.40      237.25     12.46 o 
   4   5  14       23.95       36.92      6.16 o 
   5   5  14      378.88      325.99     13.73 o 
   6   5  14       20.06       24.54      4.43 o 
   7   5  14      275.47      242.19     13.30 o 
   8   5  14        2.97       10.11      4.30 o 
   9   5  14      699.09      705.89     28.22 o 
  10   5  14      292.38      225.13     22.88 o 
  11   5  14        0.94       14.35      4.71 o 
  12   5  14       16.44       18.71      6.63 o 
  13   5  14        1.79        5.77      7.84 o 
  14   5  14       79.32       80.73      7.73 o 
  15   5  14       57.55       55.05      8.70 o 
  16   5  14        2.13       17.14      5.44 o 
   0   6  14     1310.63     1393.92    165.32 o 
   1   6  14     6715.69     7222.33    242.97 o 
   2   6  14     2081.70     2170.78     40.14 o 
   3   6  14      153.32      119.39      8.82 o 
   4   6  14      994.46      966.37     19.87 o 
   5   6  14       31.96       24.58      4.33 o 
   6   6  14      899.71      958.67     28.31 o 
   7   6  14      347.37      323.75     15.97 o 
   8   6  14        6.81       19.46      5.47 o 
   9   6  14      446.86      476.51     17.00 o 
  10   6  14      153.40      165.51     14.01 o 
  11   6  14       92.16       50.22      8.83 o 
  12   6  14       93.33       87.05      9.67 o 
  13   6  14       12.48       15.98      5.51 o 
  14   6  14       24.25       30.25      6.81 o 
  15   6  14        1.47       -1.24      7.14 o 
   1   7  14        7.80        3.85      3.76 o 
   2   7  14      550.37      508.97     21.43 o 
   3   7  14      185.09      175.15      9.76 o 
   4   7  14      116.13       70.98      7.80 o 
   5   7  14      348.14      341.83     15.71 o 
   6   7  14        0.04       27.41      7.80 o 
   7   7  14      336.42      306.39     19.02 o 
   8   7  14      492.04      565.13     25.71 o 
   9   7  14      422.69      429.03     20.25 o 
  10   7  14       91.64      116.74     13.03 o 
  11   7  14       17.40       15.36      7.93 o 
  12   7  14      221.10      188.67     15.31 o 
  13   7  14       13.40       25.29      8.44 o 
  14   7  14        5.70       17.45      6.77 o 
  15   7  14        8.66       19.12      6.11 o 
   0   8  14     3250.76     3603.85    268.77 o 
   1   8  14        1.94       20.36      6.64 o 
   2   8  14      609.04      567.93     23.36 o 
   3   8  14        6.12        8.21      3.10 o 
   4   8  14       35.77       69.37      9.73 o 
   5   8  14     1595.85     1510.17     44.27 o 
   6   8  14       14.70       15.78      8.28 o 
   7   8  14       90.24      119.12     11.11 o 
   8   8  14       20.24       19.41      4.70 o 
   9   8  14       26.63       26.41      6.77 o 
  10   8  14      185.56      182.44     12.29 o 
  11   8  14       46.51       74.34     13.51 o 
  12   8  14       22.35       11.44      6.85 o 
  13   8  14       14.77       22.07      8.29 o 
  14   8  14       12.30       13.43      8.12 o 
   1   9  14      494.10      517.51     28.12 o 
   2   9  14      169.99      168.95     12.86 o 
   3   9  14      130.19      111.39     10.42 o 
   4   9  14      117.79      178.55     12.29 o 
   5   9  14       20.32       18.80      4.74 o 
   6   9  14        7.83        5.88      4.71 o 
   7   9  14      369.79      357.97     21.71 o 
   8   9  14       17.10        8.66      4.69 o 
   9   9  14      269.10      241.29     15.18 o 
  10   9  14        4.38       -5.52      5.52 o 
  11   9  14        0.61       22.28      8.04 o 
  12   9  14       44.49       56.44      8.65 o 
  13   9  14       33.88       23.68     11.40 o 
   0  10  14      442.81      394.49     36.78 o 
   1  10  14       37.35       36.40      7.53 o 
   2  10  14       67.28       36.42      9.11 o 
   3  10  14      216.87      192.39     14.07 o 
   4  10  14       42.70       61.21      7.97 o 
   5  10  14       21.78       38.60     15.17 o 
   6  10  14        8.00        8.99      5.16 o 
   7  10  14       56.27       30.94      6.48 o 
   8  10  14        4.57       16.58      5.94 o 
   9  10  14        3.63       25.17      7.66 o 
  10  10  14        3.43       11.78      8.40 o 
  11  10  14       24.12       22.42      7.51 o 
  12  10  14       10.88       15.67      7.14 o 
   1  11  14       63.77       76.44     11.32 o 
   2  11  14       96.46      111.70     11.79 o 
   3  11  14       32.72       29.02      5.78 o 
   4  11  14        5.76       27.86      6.23 o 
   5  11  14       40.36       56.88      8.67 o 
   6  11  14        1.08        9.26      5.48 o 
   7  11  14      228.13      221.16     15.11 o 
   8  11  14        4.77       10.70      5.83 o 
   9  11  14       11.48       24.72      7.53 o 
  10  11  14        1.90       21.64     11.16 o 
  11  11  14       14.57       29.18     15.20 o 
   0  12  14      139.66      148.39     15.14 o 
   1  12  14       91.95       65.64     13.21 o 
   2  12  14        3.64        5.92      4.65 o 
   3  12  14       61.83       36.62      6.90 o 
   4  12  14        1.50       10.13      5.30 o 
   5  12  14        3.19       10.44      5.09 o 
   6  12  14       22.48       19.40      7.11 o 
   7  12  14       55.42       74.43      8.59 o 
   8  12  14        1.30        2.42      5.00 o 
   9  12  14       12.48       20.80      6.44 o 
   1  13  14        0.46       12.24      6.13 o 
   2  13  14        1.72        9.51      4.35 o 
   3  13  14        5.90        9.46      5.65 o 
   4  13  14        5.67        9.52      8.48 o 
   5  13  14        1.15       12.19      3.88 o 
   6  13  14        5.88       12.70      5.55 o 
   7  13  14        0.34        4.45      5.40 o 
   8  13  14        0.14       13.90      4.95 o 
   0  14  14        2.62        2.15     11.17 o 
   1  14  14        0.48       11.44      5.29 o 
   2  14  14        2.96        3.17      5.47 o 
   3  14  14        1.04        8.97      7.41 o 
   4  14  14        0.31       16.50      5.04 o 
   5  14  14        0.13        8.52      9.90 o 
   1   1  15      840.90      801.29     16.31 o 
   2   1  15      873.76      874.60     19.40 o 
   3   1  15      513.05      633.87     16.36 o 
   4   1  15      415.43      492.89     22.75 o 
   5   1  15      288.67      271.36     15.04 o 
   6   1  15      649.88      631.60     13.78 o 
   7   1  15      282.12      296.02     19.27 o 
   8   1  15       29.80       25.82      9.11 o 
   9   1  15       88.28       80.17      8.47 o 
  10   1  15      774.44      965.42     38.23 o 
  11   1  15       87.68      100.14     13.07 o 
  12   1  15      128.90       96.91     11.04 o 
  13   1  15       33.18       26.73      6.48 o 
  14   1  15        8.22       13.16      5.97 o 
  15   1  15       14.18       18.16      7.60 o 
  16   1  15        0.29       14.58      5.62 o 
  17   1  15        0.99        4.87      6.32 o 
   0   2  15     6550.27     7027.34    190.52 o 
   1   2  15     3132.62     2959.83     49.17 o 
   2   2  15       64.71       45.01      6.27 o 
   3   2  15     3681.23     4087.64     57.80 o 
   4   2  15      356.27      382.45     21.72 o 
   5   2  15      652.86      660.34     20.14 o 
   6   2  15        0.65        8.41      3.44 o 
   7   2  15      461.14      439.33     15.23 o 
   8   2  15        6.22       13.91      4.67 o 
   9   2  15        1.04       26.58      6.86 o 
  10   2  15      177.88      204.52     14.56 o 
  11   2  15       36.85       22.23      4.94 o 
  12   2  15        1.66       14.45      5.99 o 
  13   2  15      155.35      147.36      8.68 o 
  14   2  15        0.07        1.72      6.18 o 
  15   2  15       29.17       35.46      7.51 o 
  16   2  15        1.95       13.03      7.28 o 
   1   3  15     1745.37     1665.42     31.51 o 
   2   3  15     4235.35     4584.31     41.85 o 
   3   3  15       15.43       13.16      2.50 o 
   4   3  15      705.60      732.19     16.93 o 
   5   3  15     1357.43     1225.15     29.16 o 
   6   3  15       84.79       62.47      4.48 o 
   7   3  15        9.91        8.55      2.37 o 
   8   3  15      689.38      736.60     30.84 o 
   9   3  15       87.78       95.02     11.08 o 
  10   3  15      176.01      193.61     14.34 o 
  11   3  15        5.07        5.00      4.37 o 
  12   3  15      142.80      123.99     15.88 o 
  13   3  15        4.31       16.40      5.40 o 
  14   3  15       28.64       26.76      6.52 o 
  15   3  15        0.27       10.89      5.24 o 
  16   3  15       15.85       12.70      5.46 o 
   0   4  15       25.19       70.73     13.06 o 
   1   4  15     2385.76     2256.70     33.51 o 
   2   4  15      687.15      693.18     12.84 o 
   3   4  15       80.73       59.57      4.75 o 
   4   4  15      218.05      240.12     10.52 o 
   5   4  15       17.67       30.55      3.76 o 
   6   4  15      403.71      458.31     23.23 o 
   7   4  15       10.93       16.70      4.91 o 
   8   4  15      108.32       85.82      8.19 o 
   9   4  15     1032.20      936.18     34.01 o 
  10   4  15      338.89      324.24     17.93 o 
  11   4  15      138.53      110.41     10.58 o 
  12   4  15        0.00        8.07      7.45 o 
  13   4  15       76.91       73.23      9.80 o 
  14   4  15       36.99       40.19      6.96 o 
  15   4  15       26.46       22.24      4.91 o 
  16   4  15       99.40       92.36     10.03 o 
   1   5  15      347.19      337.12     13.79 o 
   2   5  15        8.76       10.31      3.02 o 
   3   5  15      116.40       62.10      4.80 o 
   4   5  15      849.79      945.90     28.83 o 
   5   5  15       10.78        7.69      3.19 o 
   6   5  15      281.28      249.96     11.86 o 
   7   5  15      114.29      142.64     13.31 o 
   8   5  15      281.45      313.33     20.53 o 
   9   5  15      623.56      481.33     29.71 o 
  10   5  15      321.41      284.57     19.61 o 
  11   5  15        5.42        5.95      5.01 o 
  12   5  15       11.09       17.35      9.55 o 
  13   5  15        0.17       15.68      6.71 o 
  14   5  15        2.90        9.73      6.50 o 
  15   5  15       12.81       12.06      5.90 o 
  16   5  15        0.66       20.85      6.02 o 
   0   6  15     6844.09     7602.13   4348.65 o 
   1   6  15      257.97      189.79    100.93 o 
   2   6  15       32.09       48.71      6.16 o 
   3   6  15     1375.36     1268.51     31.79 o 
   4   6  15      650.65      718.34     20.61 o 
   5   6  15        0.87       12.66      5.56 o 
   6   6  15      234.42      282.67     14.43 o 
   7   6  15        8.53       18.94      6.21 o 
   8   6  15       19.59       26.17      5.44 o 
   9   6  15       88.40       60.55      9.47 o 
  10   6  15       54.72       66.90      9.59 o 
  11   6  15       99.20       83.28     12.90 o 
  12   6  15      158.28      176.03     12.81 o 
  13   6  15       25.27       20.79      8.13 o 
  14   6  15       49.09       55.31      8.64 o 
  15   6  15       11.13       17.86      6.84 o 
   1   7  15      403.39      402.47     22.24 o 
   2   7  15       74.65       77.12      9.01 o 
   3   7  15      137.62      190.26     13.76 o 
   4   7  15        6.44        0.29      4.63 o 
   5   7  15      110.78       95.72      9.90 o 
   6   7  15      127.62      165.28     11.82 o 
   7   7  15      231.24      194.70     18.64 o 
   8   7  15        7.23        2.47      4.91 o 
   9   7  15       13.74       11.37      6.37 o 
  10   7  15        0.00       12.31      5.05 o 
  11   7  15      115.44      108.75      9.82 o 
  12   7  15        3.71       10.53      9.50 o 
  13   7  15       65.55       61.37      9.88 o 
  14   7  15       26.47        8.62      7.68 o 
   0   8  15      522.43      530.44     70.98 o 
   1   8  15       26.05       27.98      5.48 o 
   2   8  15      173.79      148.96     10.28 o 
   3   8  15      203.47      151.77     10.33 o 
   4   8  15      378.34      427.46     18.52 o 
   5   8  15      466.52      389.12     21.52 o 
   6   8  15      586.77      721.77     26.88 o 
   7   8  15        1.16       13.21      5.26 o 
   8   8  15        0.00       -1.76      5.04 o 
   9   8  15       50.66       46.33      6.85 o 
  10   8  15       44.28       34.45      8.97 o 
  11   8  15       71.54       57.68      8.70 o 
  12   8  15        0.19        5.33      6.91 o 
  13   8  15        7.73       22.40     10.73 o 
  14   8  15        3.80       41.88      7.73 o 
   1   9  15       35.37       26.02      7.01 o 
   2   9  15       70.28       52.68      8.27 o 
   3   9  15       33.17       44.05      7.94 o 
   4   9  15        2.75        9.92      7.38 o 
   5   9  15       44.02       41.60      6.60 o 
   6   9  15       20.01       15.63      3.97 o 
   7   9  15        9.82       12.16      7.75 o 
   8   9  15        1.24       11.10      7.55 o 
   9   9  15       13.00       12.42      6.21 o 
  10   9  15       16.70       16.52      7.08 o 
  11   9  15       43.53       35.69      7.77 o 
  12   9  15       27.38       10.61      7.61 o 
  13   9  15        8.21       20.22      9.28 o 
   0  10  15      280.95      261.48     28.33 o 
   1  10  15       13.75        9.40      5.85 o 
   2  10  15      242.18      212.53     14.80 o 
   3  10  15        6.07        9.35      6.52 o 
   4  10  15        0.27        5.40      5.08 o 
   5  10  15      167.86      214.25     13.80 o 
   6  10  15       12.33       18.27      5.33 o 
   7  10  15       99.16       61.96     10.07 o 
   8  10  15        0.01       11.46      5.70 o 
   9  10  15       83.38       78.28      8.04 o 
  10  10  15        0.77       23.94      8.22 o 
  11  10  15       17.71       23.91      8.92 o 
  12  10  15        0.10       14.62      6.87 o 
   1  11  15      240.61      261.88     17.60 o 
   2  11  15       35.25       27.19      5.73 o 
   3  11  15       42.86       34.83      6.79 o 
   4  11  15       14.51       16.89      6.39 o 
   5  11  15       25.86       16.37      4.74 o 
   6  11  15      124.73      141.14     11.98 o 
   7  11  15        0.65       26.52      8.18 o 
   8  11  15       22.99       22.03      7.57 o 
   9  11  15       21.58       27.75      6.76 o 
  10  11  15        2.91       15.56      4.90 o 
  11  11  15        3.77       19.97      6.04 o 
   0  12  15        3.50        0.46     13.59 o 
   1  12  15        5.27       -2.25      6.64 o 
   2  12  15       32.59       47.38      8.48 o 
   3  12  15       11.88       15.59      6.17 o 
   4  12  15       10.10       15.85      5.73 o 
   5  12  15        2.72       13.67      7.90 o 
   6  12  15        4.22       20.75      5.90 o 
   7  12  15        8.61       14.72      5.27 o 
   8  12  15       29.61       12.27      5.07 o 
   9  12  15        7.77        7.62      9.34 o 
   1  13  15        8.46       22.97      7.87 o 
   2  13  15       10.88       22.21      5.30 o 
   3  13  15        9.15       18.54      6.64 o 
   4  13  15        0.11        8.09      5.55 o 
   5  13  15        3.86        6.92      6.37 o 
   6  13  15        0.02       10.07      5.88 o 
   7  13  15        7.91       17.34      6.18 o 
   0  14  15        6.26       23.91      9.20 o 
   1  14  15        0.07        4.13      6.41 o 
   2  14  15       16.06       18.65      7.55 o 
   3  14  15        0.44        9.49      5.46 o 
   4  14  15        0.61       18.58      5.47 o 
   0   0  16    11742.22    13086.44    376.78 o 
   1   0  16     2301.22     2338.41     45.96 o 
   2   0  16     8811.48     9143.22    144.92 o 
   3   0  16      541.05      731.66     27.75 o 
   4   0  16     2017.91     2303.48     29.23 o 
   5   0  16      379.85      280.61     14.37 o 
   6   0  16      183.37      143.49     13.84 o 
   7   0  16       18.76        9.59      7.03 o 
   8   0  16      326.18      334.35     23.12 o 
   9   0  16      431.76      464.41     26.84 o 
  10   0  16     4302.60     4048.26    140.43 o 
  11   0  16     1339.43     1266.67     44.40 o 
  12   0  16       71.12       72.93     12.35 o 
  13   0  16       48.45       46.38     12.23 o 
  14   0  16       87.89       75.09     10.59 o 
  15   0  16       34.59       18.14      8.37 o 
  16   0  16       34.71       43.63      9.78 o 
   1   1  16        8.52       11.73      6.19 o 
   2   1  16     1857.30     2012.81     33.68 o 
   3   1  16        3.53       13.87      6.25 o 
   4   1  16     4184.67     4450.21     43.65 o 
   5   1  16     1070.61     1147.31     22.66 o 
   6   1  16      315.44      296.69     12.49 o 
   7   1  16      339.57      318.80     18.64 o 
   8   1  16      987.86     1116.77     22.88 o 
   9   1  16      136.49      180.94     11.60 o 
  10   1  16     1086.69     1124.14     37.32 o 
  11   1  16      485.42      471.75     20.05 o 
  12   1  16      523.22      463.41     20.88 o 
  13   1  16        0.03        3.53      5.29 o 
  14   1  16      105.12      130.31     10.89 o 
  15   1  16       15.45       12.32      4.12 o 
  16   1  16       21.54       24.87      5.39 o 
   0   2  16     1441.91     1762.58    143.55 o 
   1   2  16     1569.72     1632.67     48.63 o 
   2   2  16     1226.82     1209.14     25.33 o 
   3   2  16     5142.03     5865.58     80.19 o 
   4   2  16     6770.34     7049.17     95.45 o 
   5   2  16     1100.99     1158.64     22.72 o 
   6   2  16      952.19     1029.55     17.74 o 
   7   2  16      255.17      212.39     12.65 o 
   8   2  16       51.60       45.61      6.77 o 
   9   2  16      166.71      151.82     14.58 o 
  10   2  16     1587.44     1690.97     64.64 o 
  11   2  16        0.21       -0.12      6.18 o 
  12   2  16        2.75       14.32      4.56 o 
  13   2  16        5.39       20.70      5.72 o 
  14   2  16       30.83       36.29      6.60 o 
  15   2  16        4.00       10.29      5.88 o 
  16   2  16       71.74       70.37      8.05 o 
   1   3  16      246.57      224.52     13.33 o 
   2   3  16      407.43      317.22     33.62 o 
   3   3  16      321.63      317.08     11.35 o 
   4   3  16       81.93       68.67      6.05 o 
   5   3  16      209.87      221.41     11.35 o 
   6   3  16        0.91        4.69      2.55 o 
   7   3  16      188.41      223.60     11.30 o 
   8   3  16     1184.37     1192.61     33.42 o 
   9   3  16      265.58      244.45     14.77 o 
  10   3  16      305.63      312.11     16.73 o 
  11   3  16       63.91       57.27      7.83 o 
  12   3  16      400.45      376.12     24.36 o 
  13   3  16       55.56       40.25      6.68 o 
  14   3  16        3.23        5.40      5.01 o 
  15   3  16        5.22       27.76      6.06 o 
  16   3  16        8.97       17.75      6.00 o 
   0   4  16      906.69      807.17     30.15 o 
   1   4  16        4.18        4.60      4.37 o 
   2   4  16       15.73        4.64      2.33 o 
   3   4  16       28.22       55.11      6.65 o 
   4   4  16       20.27        8.00      3.67 o 
   5   4  16      272.45      302.80     14.05 o 
   6   4  16      838.26      946.92     20.49 o 
   7   4  16        1.15        5.76      3.83 o 
   8   4  16       83.73       74.55      7.25 o 
   9   4  16       12.72       33.84      9.49 o 
  10   4  16      215.88      194.57     12.78 o 
  11   4  16      102.27      105.26     10.57 o 
  12   4  16       12.86       35.12      8.64 o 
  13   4  16       30.16       24.15      6.22 o 
  14   4  16       22.97       18.59      5.83 o 
  15   4  16        0.10       13.89      4.99 o 
  16   4  16        0.13       16.88      6.29 o 
   1   5  16      267.32      254.86     14.83 o 
   2   5  16     1499.86     1545.14     26.16 o 
   3   5  16      175.57      116.17      7.50 o 
   4   5  16       35.30       34.17      4.94 o 
   5   5  16      326.08      311.20     13.11 o 
   6   5  16        3.59        1.56      2.37 o 
   7   5  16      971.51      975.63     27.03 o 
   8   5  16       67.72       82.21     10.54 o 
   9   5  16      588.99      597.13     35.29 o 
  10   5  16       74.36       77.32      9.39 o 
  11   5  16       65.30       59.92      9.13 o 
  12   5  16      198.13      175.63     12.25 o 
  13   5  16      105.14       88.50      9.68 o 
  14   5  16        0.67       10.09      4.25 o 
  15   5  16       23.11       29.67      5.80 o 
   0   6  16      386.56      742.36     66.78 o 
   1   6  16      205.16      213.33     11.98 o 
   2   6  16      226.25      229.30     10.93 o 
   3   6  16        0.66        5.01      4.35 o 
   4   6  16       82.40       81.13      7.49 o 
   5   6  16     1419.77     1268.16     45.81 o 
   6   6  16        0.20        5.84     13.94 o 
   7   6  16      596.15      567.75     27.07 o 
   8   6  16       78.50       57.97      7.74 o 
   9   6  16       88.63       71.54      8.41 o 
  10   6  16       77.80      106.91     10.54 o 
  11   6  16      108.64      109.32      9.37 o 
  12   6  16       72.14       69.77      6.64 o 
  13   6  16        5.04       13.10      7.83 o 
  14   6  16       34.56       43.06      7.55 o 
  15   6  16       14.04       21.13      5.86 o 
   1   7  16      961.54      996.92     33.62 o 
   2   7  16      575.93      582.35     16.59 o 
   3   7  16       11.72        8.91      3.60 o 
   4   7  16      370.26      493.45     17.59 o 
   5   7  16      140.70      104.56     11.04 o 
   6   7  16      192.55      208.77     12.82 o 
   7   7  16      464.36      527.25     23.88 o 
   8   7  16      389.80      423.72     18.75 o 
   9   7  16      237.59      187.51     11.83 o 
  10   7  16      111.86      113.40      8.68 o 
  11   7  16       54.68       47.60      7.98 o 
  12   7  16        3.67        3.76      6.07 o 
  13   7  16        9.36       14.49      7.18 o 
  14   7  16        2.16        9.11      9.22 o 
   0   8  16      950.45     1070.33     68.56 o 
   1   8  16       49.02       92.97     14.83 o 
   2   8  16       14.33       14.77      4.34 o 
   3   8  16       14.97       25.91      9.41 o 
   4   8  16       77.94      104.30     11.37 o 
   5   8  16       19.41       49.81      9.51 o 
   6   8  16       76.81       63.78      9.59 o 
   7   8  16      248.92      197.58     12.38 o 
   8   8  16       21.55        9.44      3.61 o 
   9   8  16       11.43       12.97      4.77 o 
  10   8  16        2.16        7.32      6.26 o 
  11   8  16       55.69       53.98      8.87 o 
  12   8  16        0.89        9.30      6.05 o 
  13   8  16        1.90       26.81      6.66 o 
  14   8  16       46.95       50.31      7.61 o 
   1   9  16      368.24      400.47     19.41 o 
   2   9  16        0.06       -0.84      7.75 o 
   3   9  16      209.03      186.32     16.64 o 
   4   9  16       47.90       33.46      7.83 o 
   5   9  16       19.69       10.04      4.54 o 
   6   9  16        6.87       15.85      5.25 o 
   7   9  16      149.91      180.25     15.66 o 
   8   9  16       20.70       28.48      5.42 o 
   9   9  16        0.26        4.68      5.05 o 
  10   9  16        9.30        4.90     11.09 o 
  11   9  16       13.20       28.79      7.82 o 
  12   9  16        8.97       24.60      6.18 o 
  13   9  16        6.87       14.50      6.06 o 
   0  10  16       32.20       28.38      9.18 o 
   1  10  16        2.06       12.59      9.19 o 
   2  10  16       53.45       43.19      7.15 o 
   3  10  16      189.85      148.40     15.41 o 
   4  10  16       18.09       21.23      6.64 o 
   5  10  16       35.31       25.91     12.42 o 
   6  10  16       33.07       35.24      6.75 o 
   7  10  16       21.73       28.14      9.76 o 
   8  10  16       22.18       15.03      5.94 o 
   9  10  16       11.34       27.87      7.89 o 
  10  10  16        0.96       12.27      5.90 o 
  11  10  16        0.05        3.86      6.16 o 
  12  10  16        9.01       15.51      7.62 o 
   1  11  16      277.20      279.66     17.65 o 
   2  11  16       25.36       16.48      6.68 o 
   3  11  16       59.60       60.87      8.26 o 
   4  11  16       29.16       16.02      4.79 o 
   5  11  16        2.40        7.30      7.68 o 
   6  11  16       30.59       24.18      6.60 o 
   7  11  16       45.73       22.22      6.52 o 
   8  11  16        5.84       15.89      7.02 o 
   9  11  16        6.09        1.93      5.26 o 
  10  11  16        1.41       16.90      5.79 o 
   0  12  16       21.01       33.51     10.87 o 
   1  12  16       18.19       17.88      9.03 o 
   2  12  16        0.05       17.84      8.06 o 
   3  12  16        5.22        1.29      4.94 o 
   4  12  16        3.09       11.77      4.41 o 
   5  12  16       10.02        7.07      8.81 o 
   6  12  16        0.00        4.33      5.39 o 
   7  12  16       19.77       22.41      6.29 o 
   8  12  16       10.81       30.90      7.02 o 
   9  12  16       16.93       19.05      5.66 o 
   1  13  16       20.12       20.95      6.57 o 
   2  13  16        0.51       13.04      5.40 o 
   3  13  16        2.27       27.48     10.36 o 
   4  13  16        4.23        8.09      4.52 o 
   5  13  16        5.98        4.34      4.60 o 
   6  13  16        0.03       13.23      5.87 o 
   7  13  16       34.02       56.04      7.52 o 
   0  14  16       30.93        5.44      5.64 o 
   1  14  16        8.78        7.44      7.03 o 
   2  14  16       29.00       34.35     10.11 o 
   3  14  16        0.76       18.17      8.27 o 
   4  14  16        0.55       12.40      5.62 o 
   1   1  17      599.18      536.84     18.89 o 
   2   1  17     1463.85     1575.15     25.84 o 
   3   1  17      328.98      290.87     12.76 o 
   4   1  17       60.93       37.46      8.11 o 
   5   1  17       36.44       24.95      4.26 o 
   6   1  17      179.95      211.36     11.05 o 
   7   1  17      116.14      116.38      9.00 o 
   8   1  17        3.99       25.56      6.95 o 
   9   1  17       57.92       78.97      8.21 o 
  10   1  17       44.49       91.20     12.66 o 
  11   1  17       37.24       48.90      9.42 o 
  12   1  17        0.44       20.77      7.19 o 
  13   1  17      102.26       74.36      8.93 o 
  14   1  17       13.71       19.00      6.45 o 
  15   1  17        0.23        9.72      4.36 o 
  16   1  17       15.78       14.59      5.27 o 
   1   2  17     3507.33     3749.81     84.86 o 
   2   2  17        7.81        6.89      2.85 o 
   3   2  17      273.21      303.30     21.75 o 
   4   2  17      145.88      163.70     16.98 o 
   5   2  17     1063.92      968.62     17.90 o 
   6   2  17       10.68        6.89      2.57 o 
   7   2  17      323.93      305.85     12.62 o 
   8   2  17      201.97      210.17     12.02 o 
   9   2  17      553.25      488.90     19.39 o 
  10   2  17        2.32       15.45      8.66 o 
  11   2  17       11.62       28.72      6.36 o 
  12   2  17       12.09       21.81      5.49 o 
  13   2  17      150.96      133.01      9.26 o 
  14   2  17        0.73       15.96      7.37 o 
  15   2  17       68.26       54.84      6.83 o 
  16   2  17       51.69       42.01      6.61 o 
   1   3  17       21.44        8.67      2.34 o 
   2   3  17      560.72      555.95     14.50 o 
   3   3  17      743.43      803.00     22.19 o 
   4   3  17      140.00      170.44     12.09 o 
   5   3  17       86.27       67.43      5.02 o 
   6   3  17      733.19      721.40     16.62 o 
   7   3  17      550.00      634.13     15.52 o 
   8   3  17       87.41       83.17     10.23 o 
   9   3  17       37.22       42.64      9.41 o 
  10   3  17       71.73       81.99     10.73 o 
  11   3  17       18.92       17.17      4.66 o 
  12   3  17       22.92       36.05      7.33 o 
  13   3  17        1.82       15.80      5.48 o 
  14   3  17       32.43       29.42      6.71 o 
  15   3  17        2.91        4.92      7.23 o 
  16   3  17       19.49       18.11      6.38 o 
   0   4  17     1105.60     1031.17     46.97 o 
   1   4  17       18.86       38.89      5.76 o 
   2   4  17       16.91       16.42      3.80 o 
   3   4  17     1429.02     1428.61     30.86 o 
   4   4  17       28.22       43.77      5.86 o 
   5   4  17      163.94      163.53      8.77 o 
   6   4  17       41.44       50.54      6.51 o 
   7   4  17       59.04       33.79      6.06 o 
   8   4  17      151.85      149.97     10.58 o 
   9   4  17       68.09       96.60     10.35 o 
  10   4  17       49.45       47.31      9.17 o 
  11   4  17       10.85       32.71      6.81 o 
  12   4  17        0.12       13.79      6.01 o 
  13   4  17       10.20       25.55      5.22 o 
  14   4  17       11.00       25.40      5.89 o 
  15   4  17        9.94        5.43      3.87 o 
  16   4  17        1.51        9.94      5.18 o 
   1   5  17      770.00      821.77     27.78 o 
   2   5  17       10.90        5.71      4.20 o 
   3   5  17      611.81      663.22     21.25 o 
   4   5  17        8.41       10.77      2.83 o 
   5   5  17       41.79       25.35      5.48 o 
   6   5  17      253.62      238.36     14.05 o 
   7   5  17      247.90      264.55     16.50 o 
   8   5  17      237.48      326.19     16.72 o 
   9   5  17      426.25      351.80     28.80 o 
  10   5  17       84.63       79.87     10.90 o 
  11   5  17        5.24       11.63      7.53 o 
  12   5  17        2.40        6.16      8.40 o 
  13   5  17      140.06      152.90     12.64 o 
  14   5  17       64.26       63.18      7.79 o 
  15   5  17       14.58        8.92      7.36 o 
   0   6  17      162.98      180.73     16.59 o 
   1   6  17       58.14       97.42     10.21 o 
   2   6  17        5.91       12.92      4.82 o 
   3   6  17     1458.41     1284.04     22.14 o 
   4   6  17      273.64      278.16     12.70 o 
   5   6  17       79.42       71.43      7.15 o 
   6   6  17      471.40      498.06     29.03 o 
   7   6  17      781.94      809.07     26.39 o 
   8   6  17      138.18       91.87      9.09 o 
   9   6  17       91.96       60.82      7.97 o 
  10   6  17        0.13        4.76      4.84 o 
  11   6  17        1.91       15.20      5.16 o 
  12   6  17        4.88        9.46      6.65 o 
  13   6  17       55.80       64.35      7.88 o 
  14   6  17        2.52       10.22      6.37 o 
  15   6  17        9.69       19.35      9.89 o 
   1   7  17       22.56       50.57     12.10 o 
   2   7  17      259.80      313.36     20.99 o 
   3   7  17       11.79        5.57      3.41 o 
   4   7  17       53.97       51.72      7.26 o 
   5   7  17       11.90       18.62      5.85 o 
   6   7  17      245.76      288.94     17.58 o 
   7   7  17      785.28      790.95     30.49 o 
   8   7  17       15.60       18.87      4.56 o 
   9   7  17       14.50        4.43      7.09 o 
  10   7  17        8.99       12.01      7.11 o 
  11   7  17        3.87        4.51      5.55 o 
  12   7  17       73.20       63.71      9.24 o 
  13   7  17       54.13       55.98      8.45 o 
  14   7  17        9.98       14.69      5.69 o 
   0   8  17      299.10      362.87     39.25 o 
   1   8  17     1548.79     1599.53     49.48 o 
   2   8  17      298.93      376.06     18.07 o 
   3   8  17      640.80      565.26     30.57 o 
   4   8  17      122.20      107.31      9.21 o 
   5   8  17      250.73      222.54     13.44 o 
   6   8  17        4.60        1.69      5.50 o 
   7   8  17      104.92       88.37     10.97 o 
   8   8  17       42.75       43.66      7.93 o 
   9   8  17       30.57       19.37      6.37 o 
  10   8  17       26.55       30.76      8.06 o 
  11   8  17        6.34       11.94      7.32 o 
  12   8  17       20.71       29.71     10.69 o 
  13   8  17        9.45       15.54      6.59 o 
   1   9  17        4.37       16.45      5.16 o 
   2   9  17      465.55      525.23     23.44 o 
   3   9  17       65.80       52.35      8.97 o 
   4   9  17      123.38      100.06     12.85 o 
   5   9  17       17.42       15.62      5.28 o 
   6   9  17       31.76       19.45      4.49 o 
   7   9  17      108.66      135.32     10.89 o 
   8   9  17       23.07       29.98      6.00 o 
   9   9  17       29.95       21.34      9.24 o 
  10   9  17       51.15       31.73      8.27 o 
  11   9  17       23.86       29.90      9.98 o 
  12   9  17       27.95       42.44      7.61 o 
  13   9  17        3.94        3.24      9.05 o 
   0  10  17       43.85       76.04     17.41 o 
   1  10  17      428.75      405.08     20.54 o 
   2  10  17        5.10       -3.76      8.77 o 
   3  10  17       58.98       47.96      8.25 o 
   4  10  17       41.39       42.51      7.77 o 
   5  10  17      264.80      243.92     13.48 o 
   6  10  17        9.13       24.44      6.49 o 
   7  10  17       40.50       52.95      7.44 o 
   8  10  17       15.17       24.47      6.12 o 
   9  10  17        7.42        5.10      4.99 o 
  10  10  17        9.80        2.85      7.66 o 
  11  10  17       38.39       20.26      7.00 o 
  12  10  17        3.00       10.05     10.57 o 
   1  11  17        4.01       24.24     10.92 o 
   2  11  17        4.90       13.73      7.30 o 
   3  11  17        0.10       22.97      7.39 o 
   4  11  17        3.81       -0.16      6.37 o 
   5  11  17       18.08       20.81      4.57 o 
   6  11  17       31.73       17.94      7.46 o 
   7  11  17        2.79        7.45      4.57 o 
   8  11  17       14.04        6.87      5.93 o 
   9  11  17        0.88       15.64      8.67 o 
  10  11  17       21.86       41.33      8.58 o 
   0  12  17       25.49       35.21      9.71 o 
   1  12  17       99.90       97.48     11.01 o 
   2  12  17        0.03       12.86      7.22 o 
   3  12  17       12.25       15.10      5.27 o 
   4  12  17       26.05       32.22      6.90 o 
   5  12  17       45.57       39.38      7.20 o 
   6  12  17        0.03       11.05      5.70 o 
   7  12  17        0.19       10.21      5.75 o 
   8  12  17        1.56       17.65      5.89 o 
   9  12  17       23.73       36.83      8.12 o 
   1  13  17       24.80       14.46      5.74 o 
   2  13  17       17.08       16.26      5.67 o 
   3  13  17        4.20       12.71      5.37 o 
   4  13  17        5.15        7.15      5.63 o 
   5  13  17        1.81        4.25      6.38 o 
   6  13  17       11.47       29.72     10.43 o 
   7  13  17        5.28        8.83      5.67 o 
   0  14  17        1.02       30.05     10.28 o 
   1  14  17        7.59        5.44      7.11 o 
   2  14  17        4.23       10.20      5.76 o 
   3  14  17        0.80       22.78      5.10 o 
   0   0  18     4691.69     5253.55    102.40 o 
   1   0  18     1892.46     2107.38     43.36 o 
   2   0  18      319.54      233.90     25.47 o 
   3   0  18      725.88      781.77     29.48 o 
   4   0  18     2439.72     2402.75     63.26 o 
   5   0  18     2304.66     2397.12     58.05 o 
   6   0  18      317.13      263.82     15.62 o 
   7   0  18      324.00      328.20     22.88 o 
   8   0  18      345.29      328.14     19.58 o 
   9   0  18       85.62      106.97     12.58 o 
  10   0  18      986.30     1083.18     49.36 o 
  11   0  18       48.12       66.52     10.98 o 
  12   0  18       13.06       30.93      8.35 o 
  13   0  18        0.22        0.04      7.79 o 
  14   0  18       16.71       21.44      7.42 o 
  15   0  18        5.08       16.98     13.18 o 
  16   0  18       34.95       20.41     11.21 o 
   1   1  18     1285.28     1424.27     38.47 o 
   2   1  18      542.57      637.15     18.82 o 
   3   1  18      410.21      462.54     29.19 o 
   4   1  18     1947.49     2124.34     22.53 o 
   5   1  18      506.05      445.45     12.61 o 
   6   1  18      478.35      464.93     12.11 o 
   7   1  18       52.27       25.15      5.29 o 
   8   1  18       51.10       63.82      6.95 o 
   9   1  18      779.20      802.05     28.99 o 
  10   1  18     3264.08     3262.35    136.28 o 
  11   1  18        4.95        3.53      4.37 o 
  12   1  18      343.75      328.08     16.27 o 
  13   1  18        6.49        9.08      4.65 o 
  14   1  18       25.95       26.13      6.71 o 
  15   1  18       25.08       25.11      5.96 o 
  16   1  18        1.01       15.60      4.89 o 
   0   2  18       16.64        6.04      3.75 o 
   1   2  18     1237.73     1072.41     71.48 o 
   2   2  18      351.43      493.60     20.21 o 
   3   2  18      666.16      608.49     15.31 o 
   4   2  18       57.02       74.32      6.20 o 
   5   2  18       11.67       16.66      2.62 o 
   6   2  18       17.82       14.48      3.31 o 
   7   2  18        0.12        6.92      2.44 o 
   8   2  18      459.92      485.66     19.88 o 
   9   2  18        1.57       13.06      5.19 o 
  10   2  18      948.61      914.06     30.33 o 
  11   2  18      141.29       98.40      9.62 o 
  12   2  18        1.29       21.71      7.63 o 
  13   2  18       53.18       59.45      8.15 o 
  14   2  18       29.84       21.46      7.16 o 
  15   2  18        1.37       14.32      7.47 o 
  16   2  18        6.12       14.57      4.42 o 
   1   3  18        8.56        3.63      2.12 o 
   2   3  18       32.52       22.62      7.56 o 
   3   3  18     2086.38     2013.87     21.78 o 
   4   3  18      684.62      737.76     21.81 o 
   5   3  18       32.16       47.01      5.73 o 
   6   3  18      414.90      409.60     20.59 o 
   7   3  18       98.03       80.17      7.64 o 
   8   3  18        8.51        7.01      4.66 o 
   9   3  18      575.02      505.20     25.44 o 
  10   3  18      292.42      270.72     14.23 o 
  11   3  18       12.74       22.43      7.09 o 
  12   3  18      124.07      168.36     10.49 o 
  13   3  18        0.98        1.60      5.23 o 
  14   3  18        0.60       13.52      7.01 o 
  15   3  18       71.08       67.69      8.02 o 
  16   3  18        3.28        8.02      8.54 o 
   0   4  18      862.50      601.63    135.94 o 
   1   4  18      245.68      246.33     12.36 o 
   2   4  18      978.08      905.50     23.06 o 
   3   4  18      268.43      248.85     13.84 o 
   4   4  18     1779.58     1836.15     37.52 o 
   5   4  18      920.31      808.91     13.87 o 
   6   4  18     1005.32     1161.51     32.57 o 
   7   4  18     1386.75     1328.93     42.62 o 
   8   4  18       27.19       23.40      4.52 o 
   9   4  18        2.32       44.81     13.33 o 
  10   4  18       73.12       58.67     11.52 o 
  11   4  18       88.25       79.31      9.46 o 
  12   4  18       26.06       25.79      6.01 o 
  13   4  18       98.03       86.61      7.02 o 
  14   4  18       13.53       33.75      6.33 o 
  15   4  18        2.42       11.23      4.28 o 
   1   5  18       35.32       23.31      4.78 o 
   2   5  18       91.23       76.72      5.71 o 
   3   5  18      137.34      142.35      8.90 o 
   4   5  18       54.02       66.94      6.11 o 
   5   5  18        0.80        9.64      4.41 o 
   6   5  18      311.00      371.19     14.37 o 
   7   5  18        0.45       35.19      7.43 o 
   8   5  18      903.70      958.26     28.75 o 
   9   5  18      505.00      580.50     28.46 o 
  10   5  18      470.65      590.92     24.56 o 
  11   5  18      392.88      350.94     18.40 o 
  12   5  18        1.05        8.90      6.27 o 
  13   5  18        0.95       18.12      6.31 o 
  14   5  18      221.51      197.04     17.94 o 
  15   5  18       13.89       21.32      6.01 o 
   0   6  18      955.59      828.13     30.73 o 
   1   6  18      109.57      116.91      7.55 o 
   2   6  18      368.10      337.13     16.06 o 
   3   6  18       38.30       30.17      4.96 o 
   4   6  18        1.53        2.14      4.96 o 
   5   6  18       84.22       59.53      8.48 o 
   6   6  18       18.82       33.09      7.48 o 
   7   6  18       43.51       34.65      6.18 o 
   8   6  18       45.78       28.84      4.95 o 
   9   6  18       46.24       33.89      8.60 o 
  10   6  18       18.92       25.61      6.23 o 
  11   6  18       15.59       15.36      5.94 o 
  12   6  18       14.73       18.02      6.17 o 
  13   6  18       18.53       22.20      5.51 o 
  14   6  18       37.64       36.98      8.15 o 
  15   6  18       11.99       14.83      6.66 o 
   1   7  18      743.30      729.46     33.95 o 
   2   7  18      578.59      565.16     17.34 o 
   3   7  18      314.12      338.94     14.80 o 
   4   7  18      298.98      378.03     14.21 o 
   5   7  18      148.12      149.34     11.48 o 
   6   7  18      118.03      105.92     10.76 o 
   7   7  18      121.85      105.88     15.26 o 
   8   7  18        0.15        8.77      3.92 o 
   9   7  18        0.01       14.71      4.45 o 
  10   7  18       20.70       19.99      7.13 o 
  11   7  18        6.77       13.11      4.36 o 
  12   7  18        3.99       22.94      6.71 o 
  13   7  18        7.44       16.25      6.21 o 
  14   7  18       94.30      104.70     12.93 o 
   0   8  18     1359.37     1443.74    162.05 o 
   1   8  18      574.52      603.95     41.99 o 
   2   8  18     1772.27     1774.27     77.56 o 
   3   8  18       46.86       46.08      9.21 o 
   4   8  18       19.78       15.57      5.05 o 
   5   8  18       27.33       21.46      5.84 o 
   6   8  18       17.59       18.44      4.58 o 
   7   8  18        0.63        9.13      6.53 o 
   8   8  18       71.85       77.93      9.23 o 
   9   8  18        2.06        0.46      5.74 o 
  10   8  18       18.22       19.48      8.22 o 
  11   8  18        2.37       12.37      5.03 o 
  12   8  18       74.26       90.28     10.76 o 
  13   8  18        6.63       15.84      8.89 o 
   1   9  18       80.20       68.13      7.76 o 
   2   9  18      117.41      113.11     13.61 o 
   3   9  18       41.66       33.97      6.90 o 
   4   9  18      130.68       98.93      9.88 o 
   5   9  18        5.95        7.56      7.67 o 
   6   9  18        4.56       18.93      6.54 o 
   7   9  18        4.25       10.45      5.44 o 
   8   9  18        5.87       13.41      4.39 o 
   9   9  18        5.53        9.30      7.61 o 
  10   9  18       48.02       59.80      8.74 o 
  11   9  18       15.44        4.96      9.30 o 
  12   9  18        9.38        2.41     10.50 o 
   0  10  18      958.93      932.93     61.25 o 
   1  10  18        1.97        9.40      5.08 o 
   2  10  18      379.26      400.75     25.32 o 
   3  10  18       64.46       45.03      9.83 o 
   4  10  18        7.24       18.72     10.04 o 
   5  10  18       11.77       16.93      5.89 o 
   6  10  18        2.81        7.43      4.65 o 
   7  10  18       34.75       33.75      8.23 o 
   8  10  18        7.66        7.40      7.79 o 
   9  10  18        8.61       22.58      6.10 o 
  10  10  18       19.38       18.93      5.25 o 
  11  10  18       18.45        0.93      5.71 o 
   1  11  18       19.22       21.99      5.55 o 
   2  11  18       31.05       49.19      7.69 o 
   3  11  18        2.79       13.29      7.27 o 
   4  11  18       60.41       88.91      9.02 o 
   5  11  18        9.91       19.99      7.00 o 
   6  11  18        2.60        8.52      6.85 o 
   7  11  18        0.06        9.29      7.78 o 
   8  11  18        9.99       19.98      5.72 o 
   9  11  18       13.62       14.06      6.45 o 
  10  11  18        1.48       11.55      6.14 o 
   0  12  18      110.22       88.45     11.49 o 
   1  12  18       19.79        9.75      5.87 o 
   2  12  18        0.01       21.69      7.39 o 
   3  12  18        3.98       10.61      7.39 o 
   4  12  18       19.43       26.09      5.55 o 
   5  12  18        0.74       17.55      6.73 o 
   6  12  18        0.26       17.53      6.21 o 
   7  12  18        3.85        8.95      5.25 o 
   8  12  18       57.12       51.86      7.39 o 
   1  13  18        6.30       11.71      6.45 o 
   2  13  18        0.05       17.19      7.46 o 
   3  13  18        2.06       10.78      4.62 o 
   4  13  18        0.05        7.15      5.31 o 
   5  13  18        4.77       10.86      5.24 o 
   6  13  18        2.69       20.02      5.76 o 
   0  14  18        7.33       21.51      7.64 o 
   1  14  18        0.20       18.07      5.23 o 
   2  14  18        5.77       11.70      7.15 o 
   1   1  19      230.92      272.24     19.17 o 
   2   1  19      928.52     1077.23     36.46 o 
   3   1  19      780.34      860.62     21.70 o 
   4   1  19        8.54        1.28      3.62 o 
   5   1  19      358.49      339.53     15.53 o 
   6   1  19       13.48       14.27      2.92 o 
   7   1  19        0.76        4.78      6.86 o 
   8   1  19      192.50      166.02     17.37 o 
   9   1  19      648.81      685.57     41.84 o 
  10   1  19       62.69       67.72     11.10 o 
  11   1  19        8.51       14.83      4.70 o 
  12   1  19        2.09        9.49      5.89 o 
  13   1  19        8.12       20.05      5.39 o 
  14   1  19        1.98        5.52      8.67 o 
  15   1  19        0.39       12.10      6.70 o 
  16   1  19        0.24       10.32      4.70 o 
   0   2  19      127.85       10.04      7.46 o 
   1   2  19      108.46      104.03     10.42 o 
   2   2  19      971.33     1128.61     30.32 o 
   3   2  19      156.48      168.04     14.43 o 
   4   2  19      308.27      324.17     14.76 o 
   5   2  19       95.30       95.30      5.53 o 
   6   2  19       50.66       41.01      4.86 o 
   7   2  19        9.92        7.46      3.58 o 
   8   2  19        2.55       11.69      5.32 o 
   9   2  19        2.60       13.43      6.17 o 
  10   2  19        2.73       15.80      4.73 o 
  11   2  19      118.18       94.95      9.21 o 
  12   2  19        0.34       18.89     10.40 o 
  13   2  19        2.47       14.18      4.86 o 
  14   2  19        0.73        6.31      4.64 o 
  15   2  19       31.15       30.75      7.11 o 
  16   2  19        4.67        9.28      4.46 o 
   1   3  19       93.60       45.18      6.69 o 
   2   3  19      598.19      559.34     17.67 o 
   3   3  19        0.87       11.22      2.95 o 
   4   3  19     1048.49     1154.96     25.49 o 
   5   3  19      172.49      143.60      7.92 o 
   6   3  19       19.89       12.74      3.39 o 
   7   3  19      289.59      233.53     15.77 o 
   8   3  19      202.26      243.12     13.44 o 
   9   3  19      380.90      382.56     19.95 o 
  10   3  19       85.93       78.65      9.23 o 
  11   3  19      599.67      634.22     34.90 o 
  12   3  19       98.24       85.72      9.23 o 
  13   3  19        2.24       14.52      6.40 o 
  14   3  19       10.67       17.16      7.82 o 
  15   3  19        0.06        6.04      6.34 o 
  16   3  19        7.14       14.40      4.54 o 
   0   4  19     1798.10     1924.72     59.81 o 
   1   4  19      512.24      400.37     15.96 o 
   2   4  19      208.76      253.27     16.69 o 
   3   4  19      157.62      141.26      9.62 o 
   4   4  19      255.80      263.76     13.09 o 
   5   4  19      716.29      592.74     22.94 o 
   6   4  19      597.75      642.95     24.47 o 
   7   4  19      312.14      354.37     16.31 o 
   8   4  19      348.06      362.56     15.41 o 
   9   4  19      906.80      990.17     34.86 o 
  10   4  19      475.98      480.20     20.87 o 
  11   4  19        3.35       12.69      6.11 o 
  12   4  19        0.03       18.66      5.12 o 
  13   4  19       58.95       41.52      6.11 o 
  14   4  19       49.40       49.59      6.99 o 
  15   4  19        9.72       14.96      5.74 o 
   1   5  19      301.44      316.62     14.20 o 
   2   5  19       11.24       11.21      4.45 o 
   3   5  19      221.73      171.26      9.95 o 
   4   5  19      235.31      294.58     12.76 o 
   5   5  19      688.13      633.57     18.94 o 
   6   5  19      119.58      102.57      9.58 o 
   7   5  19     1342.92     1327.23     45.95 o 
   8   5  19      157.60      108.48     13.18 o 
   9   5  19       28.50       38.04      7.25 o 
  10   5  19        7.64        9.76      7.68 o 
  11   5  19      137.44      130.59      8.48 o 
  12   5  19       61.12       51.17      7.41 o 
  13   5  19        5.15       16.38      7.08 o 
  14   5  19        0.85       24.44      7.11 o 
  15   5  19       38.50       45.38      7.13 o 
   0   6  19      319.08      277.36     23.07 o 
   1   6  19        2.96       14.34      4.70 o 
   2   6  19       28.41       24.59      5.21 o 
   3   6  19        0.19        4.69      3.00 o 
   4   6  19       25.80       19.12      6.04 o 
   5   6  19     1228.47     1358.09     42.66 o 
   6   6  19      842.30      940.43     28.58 o 
   7   6  19       17.40        7.06      4.86 o 
   8   6  19       52.56       40.95      7.06 o 
   9   6  19        0.87       15.47      5.45 o 
  10   6  19      116.43      118.96     10.41 o 
  11   6  19       25.56       17.21      5.50 o 
  12   6  19       10.90       14.80      9.43 o 
  13   6  19       48.35       39.00      7.53 o 
  14   6  19       51.34       49.70      7.28 o 
   1   7  19      700.72      893.68     31.00 o 
   2   7  19        8.33        1.28      6.47 o 
   3   7  19        4.19       18.52      5.25 o 
   4   7  19       13.02       12.61      6.75 o 
   5   7  19        1.96        7.46      4.87 o 
   6   7  19       10.62        5.96      5.34 o 
   7   7  19      695.17      650.09     28.17 o 
   8   7  19        4.70       14.21      5.20 o 
   9   7  19       66.89       40.20      9.73 o 
  10   7  19        1.08        8.95      6.68 o 
  11   7  19        1.01       16.46      4.91 o 
  12   7  19       20.86       25.48      6.76 o 
  13   7  19       43.37       32.01      7.58 o 
  14   7  19        9.04       12.29      8.55 o 
   0   8  19      502.75      512.77     45.65 o 
   1   8  19     2214.54     2488.79    108.22 o 
   2   8  19       13.39       39.21     12.14 o 
   3   8  19       60.77       37.21      6.38 o 
   4   8  19        0.24       -0.54      4.11 o 
   5   8  19       68.96       68.40     11.12 o 
   6   8  19       68.18       29.21      6.47 o 
   7   8  19        1.26        4.25      4.63 o 
   8   8  19        0.26       -1.62      5.82 o 
   9   8  19       37.81       39.76      8.26 o 
  10   8  19       43.47       36.39      8.90 o 
  11   8  19        0.27       13.24      6.81 o 
  12   8  19        0.66       18.02      7.32 o 
  13   8  19        4.29        8.21      8.44 o 
   1   9  19       70.18       63.50     12.65 o 
   2   9  19       96.86       80.34     14.27 o 
   3   9  19       19.08       33.61      7.57 o 
   4   9  19        2.41       25.16      7.53 o 
   5   9  19       87.38       95.88     10.47 o 
   6   9  19       41.86       23.22      9.86 o 
   7   9  19      130.26      109.58      9.70 o 
   8   9  19        1.46       13.24      5.41 o 
   9   9  19        2.35       -1.70      4.82 o 
  10   9  19       28.09       26.89      8.51 o 
  11   9  19        1.70       23.17      7.70 o 
  12   9  19       13.32       29.53      8.66 o 
   0  10  19      183.95      237.35     22.47 o 
   1  10  19       34.01       26.65      7.66 o 
   2  10  19        1.15       16.84      7.65 o 
   3  10  19        3.35       10.40      5.31 o 
   4  10  19       28.29       41.33      6.96 o 
   5  10  19       65.03       63.49      9.28 o 
   6  10  19       15.21       23.71      5.26 o 
   7  10  19       18.11        4.46      5.73 o 
   8  10  19       13.98       17.72      6.27 o 
   9  10  19       26.56       24.97      8.31 o 
  10  10  19        1.10        6.69      6.72 o 
  11  10  19       10.60       27.54      8.09 o 
   1  11  19        0.85       18.86     15.71 o 
   2  11  19        1.46        2.36      4.53 o 
   3  11  19        7.92       10.69      5.87 o 
   4  11  19       41.92       44.57      7.07 o 
   5  11  19        4.72        2.98      7.47 o 
   6  11  19       13.77       11.87      4.70 o 
   7  11  19        9.65       12.00      5.27 o 
   8  11  19        0.01        4.84      5.71 o 
   9  11  19       15.59       26.58      6.86 o 
  10  11  19       18.86       27.30      6.61 o 
   0  12  19       84.83       67.63     17.56 o 
   1  12  19        6.63       12.80      5.31 o 
   2  12  19        4.86       25.39      6.69 o 
   3  12  19        7.57        0.71      5.99 o 
   4  12  19        0.10       12.44      5.72 o 
   5  12  19        0.61       19.54      6.52 o 
   6  12  19        2.86        0.82      6.28 o 
   7  12  19        8.67       19.54      7.35 o 
   8  12  19       16.62       -0.66      7.99 o 
   1  13  19        2.13        5.14      5.68 o 
   2  13  19        0.31       12.11      7.55 o 
   3  13  19        5.95       10.23      5.63 o 
   4  13  19       20.79       31.16      7.01 o 
   5  13  19        0.09        8.87      4.69 o 
   6  13  19       15.50       14.91      5.68 o 
   0  14  19       52.63       51.16     10.99 o 
   0   0  20     3429.64     4336.26    145.94 o 
   1   0  20      159.25      268.27     27.22 o 
   2   0  20     2147.45     2395.77     43.02 o 
   3   0  20     5524.30     6642.80    163.33 o 
   4   0  20     2766.17     2510.79     67.42 o 
   5   0  20       46.89       76.56      8.27 o 
   6   0  20       11.28       17.14      5.36 o 
   7   0  20      389.35      396.30     25.34 o 
   8   0  20      307.26      334.54     21.85 o 
   9   0  20     2606.31     2675.49    112.36 o 
  10   0  20       34.91       27.75      7.62 o 
  11   0  20        6.33       10.52      7.24 o 
  12   0  20       81.52      117.46     12.24 o 
  13   0  20        0.08        2.29      8.88 o 
  14   0  20        9.43        2.89      8.53 o 
  15   0  20      106.24       89.65     22.72 o 
  16   0  20        0.00       -1.55      7.55 o 
   1   1  20      330.16      328.77     13.50 o 
   2   1  20     3922.08     4194.05     91.14 o 
   3   1  20      316.93      333.24     16.90 o 
   4   1  20       45.81       62.21      5.44 o 
   5   1  20      291.80      301.69     13.70 o 
   6   1  20      354.58      348.89     15.27 o 
   7   1  20       26.34       24.70      5.01 o 
   8   1  20     1195.54     1237.19     29.99 o 
   9   1  20      128.86      113.96      9.91 o 
  10   1  20       44.05       41.20      8.32 o 
  11   1  20        0.37        1.02      6.39 o 
  12   1  20      129.68      103.58      8.99 o 
  13   1  20       48.00       55.26      7.62 o 
  14   1  20        1.77        9.29      4.74 o 
  15   1  20       25.44       20.77      4.79 o 
  16   1  20        1.59       21.91      6.13 o 
   0   2  20      684.83      683.01     37.34 o 
   1   2  20     1176.58     1577.96    115.81 o 
   2   2  20      620.12      504.01     17.43 o 
   3   2  20     1057.92     1127.04     24.02 o 
   4   2  20       22.09       46.02      6.01 o 
   5   2  20        2.55        7.50      3.32 o 
   6   2  20        6.40       11.12      4.49 o 
   7   2  20      170.67      170.43     12.00 o 
   8   2  20      210.55      194.85     13.25 o 
   9   2  20      544.72      660.03     27.73 o 
  10   2  20      444.19      376.71     21.60 o 
  11   2  20       97.85       78.70     10.10 o 
  12   2  20        0.36        9.83      5.76 o 
  13   2  20       24.76       21.13      8.32 o 
  14   2  20        1.44       16.03      5.42 o 
  15   2  20        0.01        0.98      3.83 o 
  16   2  20       19.56       25.23      5.55 o 
   1   3  20      347.42      415.32     14.42 o 
   2   3  20      848.20     1047.41     21.74 o 
   3   3  20        3.82       14.14      3.58 o 
   4   3  20       20.03       22.72      4.72 o 
   5   3  20       52.16       66.73      7.83 o 
   6   3  20        0.83        1.51      3.29 o 
   7   3  20     1165.25     1153.55     33.67 o 
   8   3  20        3.58       11.85      6.49 o 
   9   3  20      886.51      971.36     40.52 o 
  10   3  20      170.53      185.76     17.98 o 
  11   3  20       83.69       98.65     14.67 o 
  12   3  20        0.57        8.57      6.18 o 
  13   3  20        1.93       10.33      4.65 o 
  14   3  20       22.83       36.75      6.00 o 
  15   3  20        6.09       13.14      4.69 o 
   0   4  20      366.70      272.95     74.88 o 
   1   4  20      383.47      358.83     15.82 o 
   2   4  20       72.10       78.86      6.06 o 
   3   4  20      509.91      491.70     19.34 o 
   4   4  20      273.58      229.91     10.85 o 
   5   4  20     1783.16     1715.30     40.69 o 
   6   4  20        1.17       11.81      3.78 o 
   7   4  20      186.92      128.69     11.56 o 
   8   4  20       66.38       44.45     10.03 o 
   9   4  20       32.56        1.95      9.72 o 
  10   4  20      422.78      456.44     23.27 o 
  11   4  20       28.04       29.94      6.71 o 
  12   4  20        0.12       12.10      4.39 o 
  13   4  20       49.72       47.11      6.76 o 
  14   4  20       28.42       28.36      5.62 o 
  15   4  20       59.31       64.58      8.33 o 
   1   5  20       78.03       63.89      9.23 o 
   2   5  20      206.52      196.36     10.44 o 
   3   5  20       72.65       66.28     10.83 o 
   4   5  20       77.04       72.52      6.91 o 
   5   5  20       94.72       80.02      7.76 o 
   6   5  20      331.92      293.53     13.46 o 
   7   5  20      891.54      966.25     39.88 o 
   8   5  20      335.48      357.03     22.42 o 
   9   5  20      162.76       99.80      9.52 o 
  10   5  20       62.50       63.42      8.94 o 
  11   5  20        3.93       -0.64      6.56 o 
  12   5  20       10.22        1.83      6.99 o 
  13   5  20       48.07       50.35      7.27 o 
  14   5  20       53.88       48.36      8.03 o 
  15   5  20        2.11        6.36      4.49 o 
   0   6  20       11.87       61.61     28.56 o 
   1   6  20        8.64       17.59      7.46 o 
   2   6  20       42.92       24.33      5.60 o 
   3   6  20      270.97      313.70     13.61 o 
   4   6  20     1179.89     1203.71     32.10 o 
   5   6  20      460.93      455.29     24.91 o 
   6   6  20      171.73      141.81     11.30 o 
   7   6  20      144.32       89.87      9.88 o 
   8   6  20       31.59       41.33      7.67 o 
   9   6  20       45.15       36.61      6.70 o 
  10   6  20       71.28       31.96      9.06 o 
  11   6  20        1.99       21.60      5.93 o 
  12   6  20        0.84        6.73      7.08 o 
  13   6  20        6.41       10.94      5.54 o 
  14   6  20        8.10       10.70      5.53 o 
   1   7  20       96.94       75.96      8.97 o 
   2   7  20       25.39       57.10      9.11 o 
   3   7  20        6.82       17.61      6.31 o 
   4   7  20      138.08      127.38     10.58 o 
   5   7  20        0.00        2.40      4.17 o 
   6   7  20      123.08      123.80     10.97 o 
   7   7  20      199.25      172.99     15.22 o 
   8   7  20        2.26       14.55      6.86 o 
   9   7  20       42.02       48.64      9.39 o 
  10   7  20       29.57       18.80      5.80 o 
  11   7  20        0.85       11.56      5.41 o 
  12   7  20        8.11       17.33      8.89 o 
  13   7  20       40.00       28.54      7.17 o 
   0   8  20       29.70       19.67      6.33 o 
   1   8  20      190.05      185.14     24.19 o 
   2   8  20      194.64      221.72     13.27 o 
   3   8  20       24.13        9.96      6.57 o 
   4   8  20      202.90      179.20     12.96 o 
   5   8  20      390.66      349.62     18.59 o 
   6   8  20       51.08       83.02      9.77 o 
   7   8  20       36.51       26.32      5.82 o 
   8   8  20        2.82        8.24      7.38 o 
   9   8  20       96.96       78.65      7.42 o 
  10   8  20       40.73       60.76      8.55 o 
  11   8  20        0.65        1.67      5.11 o 
  12   8  20       28.68       20.68      9.77 o 
  13   8  20       23.46       22.96      7.06 o 
   1   9  20     1224.62     1255.82     37.80 o 
   2   9  20      122.75      151.20     12.72 o 
   3   9  20      175.20      218.84     13.97 o 
   4   9  20       56.33       79.69     10.02 o 
   5   9  20        9.01       19.14      5.57 o 
   6   9  20        7.42       15.66      5.32 o 
   7   9  20       65.63       51.01      8.58 o 
   8   9  20       36.56       41.60      8.39 o 
   9   9  20        0.70        5.95      6.26 o 
  10   9  20        3.77       19.58      5.99 o 
  11   9  20        7.86       10.02      9.05 o 
  12   9  20       17.25       15.84      7.38 o 
   0  10  20       19.43       13.60     14.30 o 
   1  10  20        7.09       18.12     11.04 o 
   2  10  20      238.41      204.29     11.50 o 
   3  10  20       10.01        2.67      4.99 o 
   4  10  20        5.29       16.62      5.39 o 
   5  10  20        0.03        7.32      6.70 o 
   6  10  20       10.27        9.97      4.52 o 
   7  10  20        1.95        5.67      4.77 o 
   8  10  20        1.08        9.95      6.43 o 
   9  10  20       20.62       16.42      7.82 o 
  10  10  20        0.00        8.16      8.45 o 
  11  10  20       37.42       47.99      7.73 o 
   1  11  20      145.58      133.09     12.18 o 
   2  11  20       21.94       23.13      5.73 o 
   3  11  20        1.05       -2.03      7.30 o 
   4  11  20       15.49       14.86      5.53 o 
   5  11  20        0.06       23.82      7.09 o 
   6  11  20        2.04       11.48      5.15 o 
   7  11  20      101.58       83.41      7.69 o 
   8  11  20        6.44        6.32      8.12 o 
   9  11  20        0.34       12.17      6.56 o 
   0  12  20       10.54       -0.34     13.27 o 
   1  12  20        1.16       12.71      5.17 o 
   2  12  20        0.94       17.07      5.82 o 
   3  12  20        0.30        1.56      3.91 o 
   4  12  20        5.87        3.20      4.65 o 
   5  12  20        1.63       15.18      7.10 o 
   6  12  20       13.02       25.59      6.08 o 
   7  12  20       32.03       37.54      8.12 o 
   8  12  20        1.89       14.92      6.71 o 
   1  13  20        0.22       24.11     11.21 o 
   2  13  20        6.92       15.75      4.89 o 
   3  13  20        3.35        9.77      6.89 o 
   4  13  20       21.36       17.98      5.15 o 
   5  13  20        3.73       22.11      5.85 o 
   1   1  21       33.53       39.30      5.88 o 
   2   1  21      219.55      191.84     21.95 o 
   3   1  21        3.09       -3.79      3.79 o 
   4   1  21      238.06      313.86     17.17 o 
   5   1  21      452.99      437.51     18.90 o 
   6   1  21      948.79      890.44     18.84 o 
   7   1  21       58.33       74.69      7.19 o 
   8   1  21       29.90       63.24      8.05 o 
   9   1  21       29.60       30.39      6.50 o 
  10   1  21      273.24      309.96     20.40 o 
  11   1  21       47.83       64.98      8.95 o 
  12   1  21        3.03        5.82      5.78 o 
  13   1  21       11.07       13.75      6.12 o 
  14   1  21       60.97       63.12      7.74 o 
  15   1  21        3.48       17.60      4.95 o 
   0   2  21        0.15        4.11      6.77 o 
   1   2  21      614.90      553.16     21.38 o 
   2   2  21       70.51       61.75      5.86 o 
   3   2  21       13.66       12.34      3.74 o 
   4   2  21      593.88      545.77     24.37 o 
   5   2  21      676.34      615.95     18.14 o 
   6   2  21     1114.05     1138.34     27.53 o 
   7   2  21      300.85      302.11     13.42 o 
   8   2  21      260.18      227.68     14.75 o 
   9   2  21        1.53       14.82      7.15 o 
  10   2  21      463.36      380.36     16.82 o 
  11   2  21      219.91      233.02     13.86 o 
  12   2  21       40.89       49.27      8.10 o 
  13   2  21        3.47        4.41      6.23 o 
  14   2  21       41.44       37.60      7.48 o 
  15   2  21        0.34       11.77      4.63 o 
   1   3  21      513.67      512.51     14.52 o 
   2   3  21       32.91       22.52      3.60 o 
   3   3  21       85.27      105.59      6.69 o 
   4   3  21     1774.81     1677.63     29.45 o 
   5   3  21     1021.21     1052.79     20.87 o 
   6   3  21      320.32      290.61     12.06 o 
   7   3  21      210.24      256.19     14.96 o 
   8   3  21        0.01       25.52      9.28 o 
   9   3  21       90.45       89.85      9.92 o 
  10   3  21      224.53      171.02     19.09 o 
  11   3  21      432.26      437.06     21.12 o 
  12   3  21       52.81       53.03      8.80 o 
  13   3  21        4.53        8.18      5.49 o 
  14   3  21        3.84        6.41      4.17 o 
  15   3  21        6.03       24.78      6.41 o 
   0   4  21      687.64      621.69     52.14 o 
   1   4  21        0.87        3.05      3.24 o 
   2   4  21      736.53      725.16     16.97 o 
   3   4  21       64.87       44.92      5.71 o 
   4   4  21       14.41        9.44      6.22 o 
   5   4  21       95.36      119.54     11.49 o 
   6   4  21      337.94      297.12     14.04 o 
   7   4  21      340.91      362.06     14.21 o 
   8   4  21       34.97       52.47      8.35 o 
   9   4  21      149.56      160.26     12.70 o 
  10   4  21      203.69      208.82     14.68 o 
  11   4  21        9.30        5.66      4.75 o 
  12   4  21        0.19       13.69      4.30 o 
  13   4  21        1.20       20.32      5.98 o 
  14   4  21       74.55       60.72      8.86 o 
  15   4  21        0.08        5.77      5.27 o 
   1   5  21      295.15      255.51     12.76 o 
   2   5  21      130.74       78.09      7.52 o 
   3   5  21      342.01      342.08     11.86 o 
   4   5  21       95.68       64.85      6.15 o 
   5   5  21       20.06       26.33      4.50 o 
   6   5  21       18.27       39.70      9.76 o 
   7   5  21      213.51      193.60     12.11 o 
   8   5  21       79.04      101.15     10.82 o 
   9   5  21       25.63       27.13      6.28 o 
  10   5  21       37.14       32.13      6.62 o 
  11   5  21       12.50       16.88      7.35 o 
  12   5  21       78.83       71.24      9.08 o 
  13   5  21       22.10        6.29     10.22 o 
  14   5  21        4.94        9.07      6.73 o 
   0   6  21     2364.90     2834.14    120.44 o 
   1   6  21      286.67      248.71     11.80 o 
   2   6  21      257.20      331.08     24.79 o 
   3   6  21       79.05       63.73      7.07 o 
   4   6  21       36.64       39.93      7.22 o 
   5   6  21      780.22      874.29     34.64 o 
   6   6  21        0.08        8.74      3.78 o 
   7   6  21       96.10      146.96     11.33 o 
   8   6  21        3.64        2.81      6.17 o 
   9   6  21        8.54        7.33      4.86 o 
  10   6  21      196.17      192.91     12.01 o 
  11   6  21       41.59       38.00      7.38 o 
  12   6  21       14.50       25.87      6.23 o 
  13   6  21       43.35       55.80      7.85 o 
  14   6  21       57.27       53.70      6.97 o 
   1   7  21      253.09      229.74     12.80 o 
   2   7  21      483.33      488.98     18.00 o 
   3   7  21      416.57      425.14     19.60 o 
   4   7  21       22.22        8.53      5.67 o 
   5   7  21       63.32       53.77      7.00 o 
   6   7  21        1.17        3.67      3.62 o 
   7   7  21       27.25       41.87      8.10 o 
   8   7  21        6.67       10.64      4.43 o 
   9   7  21       83.26       91.91      8.49 o 
  10   7  21       19.66       34.73      8.61 o 
  11   7  21       91.11      113.15      9.63 o 
  12   7  21       30.47       23.17      5.82 o 
  13   7  21       28.08       40.44      7.26 o 
   0   8  21        0.40        7.94      6.61 o 
   1   8  21       68.11       71.99     10.12 o 
   2   8  21       89.05       84.31     11.25 o 
   3   8  21      441.58      455.98     23.51 o 
   4   8  21      153.26      208.48     14.02 o 
   5   8  21      111.72       99.34     10.37 o 
   6   8  21      263.27      269.23     14.60 o 
   7   8  21        0.08       15.64      6.84 o 
   8   8  21        5.82        8.21      5.78 o 
   9   8  21       15.27       34.09      6.54 o 
  10   8  21       26.70       29.23      9.55 o 
  11   8  21        3.29        7.00      6.76 o 
  12   8  21       29.01       40.54      7.02 o 
   1   9  21       11.50       11.97      5.83 o 
   2   9  21      173.76      188.01     13.54 o 
   3   9  21        1.91        6.20      6.53 o 
   4   9  21        2.88       12.44      4.26 o 
   5   9  21       12.86       16.36      4.82 o 
   6   9  21        8.50        7.86      4.39 o 
   7   9  21        0.00       -3.68      8.29 o 
   8   9  21      117.30      125.09     10.94 o 
   9   9  21        3.70        9.25      8.18 o 
  10   9  21        0.76        5.00      7.84 o 
  11   9  21       23.53       24.31      6.89 o 
  12   9  21        0.99       12.23      4.75 o 
   0  10  21        3.45       22.85     14.20 o 
   1  10  21      267.59      245.84     13.39 o 
   2  10  21       24.38       29.07      8.81 o 
   3  10  21      114.81       68.51      8.78 o 
   4  10  21        0.89       12.65      4.44 o 
   5  10  21        2.76       12.83      5.39 o 
   6  10  21        0.62        5.56      4.70 o 
   7  10  21       12.22       35.10      7.73 o 
   8  10  21        1.11       10.63      5.32 o 
   9  10  21       13.92        2.56      5.47 o 
  10  10  21        2.83       18.34      9.15 o 
   1  11  21        0.03       14.80      8.31 o 
   2  11  21       74.35       68.73      7.42 o 
   3  11  21       95.71       79.78      7.89 o 
   4  11  21        9.58        4.27      6.07 o 
   5  11  21       22.50       25.52      6.54 o 
   6  11  21        1.27       12.18      6.54 o 
   7  11  21        7.33       13.70      4.88 o 
   8  11  21        0.68       19.79      5.76 o 
   9  11  21        3.95       -0.86      5.83 o 
   0  12  21        2.82       -1.07      8.81 o 
   1  12  21       59.09       85.01      8.92 o 
   2  12  21       22.54       20.84      6.06 o 
   3  12  21        8.44       13.99      6.59 o 
   4  12  21       10.95       14.58      7.91 o 
   5  12  21        0.28        2.88      7.49 o 
   6  12  21       11.26       14.28      4.77 o 
   7  12  21       15.28       32.08      6.97 o 
   1  13  21       11.06        7.93      4.69 o 
   2  13  21        2.10       11.27      5.95 o 
   3  13  21        0.36       12.58      6.50 o 
   4  13  21       13.61       17.48      4.42 o 
   0   0  22      630.64      609.15     42.73 o 
   1   0  22      726.96      923.36     43.44 o 
   2   0  22      211.85      219.34     14.40 o 
   3   0  22     1456.76     1571.68     47.66 o 
   4   0  22      223.71      293.89     19.31 o 
   5   0  22       35.97       13.30      9.87 o 
   6   0  22      733.25      745.76     25.22 o 
   7   0  22      630.90      657.77     40.69 o 
   8   0  22      245.90      252.67     20.50 o 
   9   0  22     2059.04     2164.55     75.10 o 
  10   0  22       29.03       25.96     10.69 o 
  11   0  22       41.65       36.93      9.02 o 
  12   0  22        4.24       18.03      7.18 o 
  13   0  22       49.09       45.90      9.56 o 
  14   0  22       27.33       49.92      9.85 o 
  15   0  22       85.84       79.27     14.07 o 
   1   1  22      359.75      400.02     19.39 o 
   2   1  22      373.35      419.92     18.92 o 
   3   1  22      170.35      155.00     10.67 o 
   4   1  22      313.86      383.88     17.31 o 
   5   1  22      109.16      114.80      7.14 o 
   6   1  22       49.07       40.45      5.26 o 
   7   1  22       48.89       39.97      6.03 o 
   8   1  22      279.07      314.22     15.24 o 
   9   1  22      329.11      319.20     19.15 o 
  10   1  22      487.84      479.60     18.96 o 
  11   1  22        5.19        1.83      4.51 o 
  12   1  22        0.06       -1.86      3.95 o 
  13   1  22       74.03       56.24      8.15 o 
  14   1  22        1.19        9.71      5.22 o 
  15   1  22        8.78       14.92      7.26 o 
   0   2  22      940.84      842.28     62.01 o 
   1   2  22      309.47      295.50     13.50 o 
   2   2  22      104.03       92.16      6.15 o 
   3   2  22       85.11      114.03      6.64 o 
   4   2  22      964.95      920.49     22.01 o 
   5   2  22      126.40      160.34     11.04 o 
   6   2  22       30.07       54.59      9.94 o 
   7   2  22      315.92      317.59     18.16 o 
   8   2  22      415.47      388.04     17.41 o 
   9   2  22      144.78      103.17     11.20 o 
  10   2  22      227.11      235.94     14.78 o 
  11   2  22      240.52      291.06     15.18 o 
  12   2  22       34.49       38.48      7.92 o 
  13   2  22       24.18       15.77      5.78 o 
  14   2  22        2.62       12.52      4.88 o 
  15   2  22       66.15       47.20      7.18 o 
   1   3  22      184.38      158.56      9.15 o 
   2   3  22       92.46      133.00      7.97 o 
   3   3  22       57.64       42.17      5.24 o 
   4   3  22       11.34       13.66      5.48 o 
   5   3  22       10.86       19.05      4.52 o 
   6   3  22      182.01      209.63     10.91 o 
   7   3  22      290.86      219.41     16.10 o 
   8   3  22     1515.70     1703.11     76.75 o 
   9   3  22      157.30      176.58     10.54 o 
  10   3  22      520.66      525.16     32.74 o 
  11   3  22        4.59       12.66      6.42 o 
  12   3  22       49.76       37.30      6.34 o 
  13   3  22       26.44       30.39      6.66 o 
  14   3  22        3.05       13.78      4.60 o 
  15   3  22       27.77       34.37      5.30 o 
   0   4  22      139.03      120.37     14.38 o 
   1   4  22      771.01      704.61     17.44 o 
   2   4  22      641.55      698.50     22.14 o 
   3   4  22       90.10       66.31      7.54 o 
   4   4  22      443.06      503.24     14.88 o 
   5   4  22      188.14      234.11     22.40 o 
   6   4  22      130.70       99.89      9.33 o 
   7   4  22       53.64       64.77      7.52 o 
   8   4  22      456.33      455.81     24.18 o 
   9   4  22       14.49       19.11      7.32 o 
  10   4  22      207.53      179.54     12.65 o 
  11   4  22        3.69        7.93      6.96 o 
  12   4  22       35.68       44.39      6.66 o 
  13   4  22       17.02       17.60      6.31 o 
  14   4  22        4.93        6.26      4.10 o 
  15   4  22        7.55       23.27      5.51 o 
   1   5  22       43.81       44.55      7.75 o 
   2   5  22        7.17       -0.58      3.10 o 
   3   5  22        3.63        4.98      4.02 o 
   4   5  22        1.99        4.81      4.05 o 
   5   5  22        0.03        9.94      5.17 o 
   6   5  22      440.40      446.22     18.88 o 
   7   5  22       47.61       42.31      6.26 o 
   8   5  22       52.65       60.60      7.18 o 
   9   5  22       17.42       16.27      5.25 o 
  10   5  22       51.70       36.23      7.61 o 
  11   5  22        8.47       13.62      8.24 o 
  12   5  22       18.43       20.60      5.39 o 
  13   5  22       19.98       23.10      9.16 o 
  14   5  22        9.88       18.99      7.91 o 
   0   6  22      104.87       70.05     11.90 o 
   1   6  22       55.69       61.08      7.51 o 
   2   6  22     1616.77     1511.14     43.03 o 
   3   6  22        4.14       10.31      3.33 o 
   4   6  22      281.52      298.67     14.34 o 
   5   6  22      183.61      162.25     11.59 o 
   6   6  22       37.01       39.53      6.30 o 
   7   6  22       62.47       73.12      8.27 o 
   8   6  22       34.30       19.99      5.51 o 
   9   6  22       63.22       54.67      8.73 o 
  10   6  22        3.09        5.25      6.71 o 
  11   6  22       45.75       60.72      9.21 o 
  12   6  22       41.77       44.66      8.16 o 
  13   6  22       15.37       28.25      6.19 o 
  14   6  22        0.51       16.78      6.55 o 
   1   7  22      105.00      112.15     11.20 o 
   2   7  22        0.03        4.43      5.59 o 
   3   7  22      300.46      329.11     17.22 o 
   4   7  22       98.23       86.24     11.41 o 
   5   7  22       42.43       56.53      6.66 o 
   6   7  22       13.18       10.08      3.27 o 
   7   7  22       80.52       93.07     11.97 o 
   8   7  22       44.90       48.35      8.56 o 
   9   7  22       36.35       32.80      7.35 o 
  10   7  22      137.75      130.04      9.97 o 
  11   7  22       35.37       42.56     10.39 o 
  12   7  22        0.03        9.22      5.22 o 
  13   7  22        8.01       26.01      5.43 o 
   0   8  22     1474.29     1549.85     57.54 o 
   1   8  22      314.76      304.65     15.97 o 
   2   8  22      149.88      193.61     11.70 o 
   3   8  22      105.34       87.71     11.51 o 
   4   8  22        8.86       10.13      5.06 o 
   5   8  22      204.65      215.15     11.82 o 
   6   8  22        0.11        7.26      4.49 o 
   7   8  22        1.51        8.07      5.18 o 
   8   8  22        2.60       16.95     10.20 o 
   9   8  22        1.53        6.65      9.56 o 
  10   8  22        1.54        6.92      6.49 o 
  11   8  22        3.51       14.25     10.89 o 
  12   8  22       12.60        7.00      7.80 o 
   1   9  22       29.39       38.64      6.56 o 
   2   9  22      149.73       99.97     11.41 o 
   3   9  22        3.60        9.44      5.07 o 
   4   9  22       20.28       19.63      5.09 o 
   5   9  22       88.45       58.19      8.53 o 
   6   9  22       50.04       51.21      7.98 o 
   7   9  22      116.26       86.17      7.21 o 
   8   9  22        0.49        8.93      4.66 o 
   9   9  22        0.25        9.03      6.23 o 
  10   9  22       36.79       28.01      7.97 o 
  11   9  22        3.39       12.95     11.21 o 
   0  10  22      374.68      436.30     36.57 o 
   1  10  22       34.32       29.49      9.73 o 
   2  10  22        8.26       14.44      6.11 o 
   3  10  22       20.90       15.68      4.84 o 
   4  10  22        0.19        6.46      4.92 o 
   5  10  22       30.27       24.33      5.94 o 
   6  10  22        4.85       17.32      4.63 o 
   7  10  22        3.07        8.20      6.02 o 
   8  10  22        6.48        6.61      5.08 o 
   9  10  22        0.34        6.11      7.56 o 
  10  10  22       23.75       33.53      7.82 o 
   1  11  22      101.76      110.71      8.41 o 
   2  11  22       51.35       58.83      9.09 o 
   3  11  22       10.51        7.43      6.95 o 
   4  11  22        0.03        7.51      7.10 o 
   5  11  22        0.00       14.43      4.30 o 
   6  11  22        0.09        8.38      5.42 o 
   7  11  22       18.95        9.22     10.94 o 
   8  11  22        0.31        7.42      9.08 o 
   9  11  22        3.31       18.16     10.74 o 
   0  12  22       75.86       51.92     12.25 o 
   1  12  22       10.14       10.61      8.62 o 
   2  12  22       17.07       24.33      6.49 o 
   3  12  22        4.96       10.79      5.56 o 
   4  12  22        0.01        5.25      5.08 o 
   5  12  22       38.82       26.05      5.80 o 
   6  12  22       14.69       16.97      4.26 o 
   7  12  22        0.64       17.91      6.68 o 
   1  13  22        3.98       10.25      7.14 o 
   2  13  22        0.41        6.93      5.37 o 
   3  13  22        2.67        8.04      5.09 o 
   4  13  22        3.42       22.14      6.31 o 
   1   1  23      159.83      201.99     12.98 o 
   2   1  23     1414.73     1432.68     36.00 o 
   3   1  23       27.81       45.89      5.69 o 
   4   1  23       76.11      105.10      9.45 o 
   5   1  23       15.95       25.73      4.28 o 
   6   1  23       12.12       11.02      4.20 o 
   7   1  23        0.11       21.38      5.29 o 
   8   1  23       40.30       14.34      4.71 o 
   9   1  23      300.78      396.15     24.73 o 
  10   1  23      266.17      217.57     16.86 o 
  11   1  23        0.60       16.78      5.04 o 
  12   1  23        0.03        1.49      5.20 o 
  13   1  23        0.39        7.06      4.47 o 
  14   1  23        0.06        7.33      4.73 o 
  15   1  23        0.89       20.29      8.09 o 
   0   2  23     1289.69     1352.15     83.16 o 
   1   2  23        8.61       13.96      4.55 o 
   2   2  23       85.85       88.14      8.62 o 
   3   2  23        9.46       21.99      5.92 o 
   4   2  23       37.09       40.25      5.50 o 
   5   2  23       97.40       90.34     19.13 o 
   6   2  23      285.07      294.76     14.28 o 
   7   2  23     1532.11     1719.99     46.97 o 
   8   2  23       85.56      100.41      9.14 o 
   9   2  23      590.02      541.72     22.96 o 
  10   2  23        7.55       10.99      4.47 o 
  11   2  23       11.24       31.18      6.45 o 
  12   2  23        2.90        5.03      4.68 o 
  13   2  23        8.10       15.40      4.63 o 
  14   2  23        3.46       18.34      5.48 o 
  15   2  23       32.50       29.66      5.89 o 
   1   3  23        0.21        7.52      4.27 o 
   2   3  23        0.30        9.21      6.08 o 
   3   3  23        0.21        6.62      3.40 o 
   4   3  23     1199.98     1376.54     32.52 o 
   5   3  23      318.73      280.64     11.93 o 
   6   3  23        2.43        7.12      5.42 o 
   7   3  23     1670.91     1864.27     80.41 o 
   8   3  23      986.37      921.38     35.51 o 
   9   3  23        5.06        2.79      5.06 o 
  10   3  23      106.38       84.70      9.59 o 
  11   3  23        6.51       19.10      5.28 o 
  12   3  23       10.89       13.10      5.22 o 
  13   3  23       19.08       16.47      6.21 o 
  14   3  23       50.75       42.10      6.72 o 
  15   3  23        3.76       10.76      5.49 o 
   0   4  23        9.33        7.71      4.04 o 
   1   4  23      544.79      456.02     20.57 o 
   2   4  23      200.14      123.39     11.71 o 
   3   4  23      821.49      811.27     22.71 o 
   4   4  23       94.29       76.11      9.96 o 
   5   4  23     1256.42     1321.55     35.09 o 
   6   4  23      288.14      255.85     18.71 o 
   7   4  23       44.26       74.46      9.31 o 
   8   4  23       18.13       28.11      7.30 o 
   9   4  23       69.27       42.09      7.21 o 
  10   4  23      118.27      101.95     10.29 o 
  11   4  23       57.36       42.55      6.83 o 
  12   4  23        1.24        9.08      6.72 o 
  13   4  23       29.42       19.65      6.13 o 
  14   4  23       28.26       32.71      6.42 o 
   1   5  23      884.97      936.55     30.31 o 
   2   5  23        5.84       19.96     10.42 o 
   3   5  23      523.35      466.79     17.61 o 
   4   5  23      284.18      277.42     15.11 o 
   5   5  23        0.67        5.81      4.82 o 
   6   5  23      495.77      470.18     16.94 o 
   7   5  23      427.56      431.08     19.64 o 
   8   5  23       47.50        9.96      5.77 o 
   9   5  23       69.13       89.08     10.13 o 
  10   5  23       48.17       38.39      9.50 o 
  11   5  23       38.04       34.31      7.27 o 
  12   5  23       31.41       33.35      6.84 o 
  13   5  23       37.03       45.08      7.13 o 
  14   5  23       41.39       48.25      6.62 o 
   0   6  23        6.31        5.34      5.45 o 
   1   6  23       14.33       25.02      6.77 o 
   2   6  23       92.08       64.26     12.21 o 
   3   6  23        5.25        8.59      7.29 o 
   4   6  23      224.16      199.92     11.57 o 
   5   6  23       41.27       13.52      5.13 o 
   6   6  23       38.94       18.74      4.14 o 
   7   6  23        4.07       11.71      3.80 o 
   8   6  23       83.31      121.61     12.56 o 
   9   6  23       35.11       30.72      7.65 o 
  10   6  23        9.13        5.08      9.17 o 
  11   6  23       12.61       15.68      6.27 o 
  12   6  23       31.86       39.89      7.62 o 
  13   6  23       64.91       59.86      9.72 o 
   1   7  23        8.54        4.47      4.75 o 
   2   7  23        2.47       -3.74      6.82 o 
   3   7  23      164.15      152.77     11.51 o 
   4   7  23      107.03      142.93     11.70 o 
   5   7  23       28.54       36.54      8.46 o 
   6   7  23        0.70        1.42      3.53 o 
   7   7  23      308.14      379.12     22.49 o 
   8   7  23       60.77       99.90     10.39 o 
   9   7  23       19.78       12.67      4.21 o 
  10   7  23       13.98       17.30      6.15 o 
  11   7  23       94.32       80.63      8.01 o 
  12   7  23        1.32       17.31      5.79 o 
  13   7  23       12.03       15.64      4.96 o 
   0   8  23       32.40       45.47     13.61 o 
   1   8  23       16.08        8.12      3.67 o 
   2   8  23       12.57        8.92      4.49 o 
   3   8  23       25.37       32.45      6.67 o 
   4   8  23        0.00       -3.67      8.91 o 
   5   8  23       15.14       36.75      6.95 o 
   6   8  23       14.22       17.48      6.54 o 
   7   8  23        7.89        7.86      7.34 o 
   8   8  23        2.74        8.10      6.57 o 
   9   8  23        2.70       21.86      7.77 o 
  10   8  23       44.51       72.72      9.28 o 
  11   8  23        0.01        8.12      8.14 o 
  12   8  23       12.56       27.53      6.78 o 
   1   9  23        1.82        1.52      5.47 o 
   2   9  23       14.71       14.34      5.00 o 
   3   9  23        0.77        6.16      4.71 o 
   4   9  23        0.30        1.71      5.01 o 
   5   9  23        3.94        6.73      5.08 o 
   6   9  23        3.19        3.83      5.79 o 
   7   9  23       16.18        6.79      6.89 o 
   8   9  23        0.04       13.77      6.74 o 
   9   9  23        0.04        7.17      8.76 o 
  10   9  23       23.19       23.03      6.27 o 
  11   9  23       11.64       35.27     10.13 o 
   0  10  23        4.40       14.18     13.70 o 
   1  10  23      392.85      372.01     28.98 o 
   2  10  23      189.45      154.87     11.41 o 
   3  10  23       24.62        8.14      5.62 o 
   4  10  23        4.89       12.39      5.30 o 
   5  10  23       12.03       19.52      8.32 o 
   6  10  23        0.25        7.74      5.17 o 
   7  10  23       17.90       31.32      7.18 o 
   8  10  23       60.48       33.30      7.16 o 
   9  10  23        1.21       -4.65      7.11 o 
  10  10  23        2.66       10.51      7.05 o 
   1  11  23       10.96       15.61      5.58 o 
   2  11  23       11.12       15.81      6.15 o 
   3  11  23       12.75       20.01      7.36 o 
   4  11  23        0.07        2.65      4.12 o 
   5  11  23        6.61        7.56      4.33 o 
   6  11  23       12.76       31.55      5.67 o 
   7  11  23       20.07       18.03      5.78 o 
   8  11  23        4.25       17.23      6.30 o 
   0  12  23      330.74      336.32     49.56 o 
   1  12  23      133.21      102.96     10.19 o 
   2  12  23        9.37       12.68      5.15 o 
   3  12  23        0.04        9.55      8.03 o 
   4  12  23       19.27       18.51      5.26 o 
   5  12  23        1.22       17.14      5.11 o 
   6  12  23        0.67       10.32      4.68 o 
   1  13  23        3.88        7.00      3.99 o 
   2  13  23        0.19       22.15      5.17 o 
   3  13  23        1.45       10.25      5.35 o 
   0   0  24       12.60       25.71     10.06 o 
   1   0  24      658.86      955.92     26.44 o 
   2   0  24       64.30       69.67     10.09 o 
   3   0  24     1144.50     1122.51     30.02 o 
   4   0  24      820.83      798.41     29.82 o 
   5   0  24       98.55       44.93      9.57 o 
   6   0  24      471.99      515.18     23.44 o 
   7   0  24      130.96      151.81     17.11 o 
   8   0  24        1.22       -8.66      8.66 o 
   9   0  24        6.83       34.25      8.22 o 
  10   0  24      191.71      226.49     19.68 o 
  11   0  24        9.27       11.96     14.19 o 
  12   0  24        4.99        2.85     13.75 o 
  13   0  24        0.04       17.01      6.83 o 
  14   0  24       28.36       22.07      8.24 o 
  15   0  24       15.74       20.83     25.18 o 
   1   1  24       84.52       90.81      8.23 o 
   2   1  24      433.41      608.72     30.43 o 
   3   1  24        5.72        3.59      2.87 o 
   4   1  24     1040.93     1145.52     27.56 o 
   5   1  24        0.53        4.35      3.67 o 
   6   1  24        9.30       16.86      5.86 o 
   7   1  24      527.65      506.97     21.52 o 
   8   1  24      106.68      122.32     11.13 o 
   9   1  24      561.78      591.72     24.58 o 
  10   1  24      496.99      464.51     22.72 o 
  11   1  24       39.72       25.51      5.51 o 
  12   1  24      126.02      106.47      9.45 o 
  13   1  24       47.64       69.74      8.52 o 
  14   1  24        2.41       16.76      5.32 o 
  15   1  24        0.32       10.82      4.36 o 
   0   2  24     3085.20     3278.24    181.27 o 
   1   2  24       30.70       15.18      3.31 o 
   2   2  24      356.08      417.51     20.82 o 
   3   2  24      402.48      465.05     22.09 o 
   4   2  24       91.83       39.73      5.38 o 
   5   2  24     2413.61     2642.53     73.32 o 
   6   2  24        3.24       -4.39      4.39 o 
   7   2  24       80.58       88.90      8.80 o 
   8   2  24        0.85        5.87      7.02 o 
   9   2  24      201.25      189.86     15.48 o 
  10   2  24       27.86       32.44      6.15 o 
  11   2  24        9.98       21.66      7.22 o 
  12   2  24        0.25       20.57      5.95 o 
  13   2  24       28.12       36.94      7.07 o 
  14   2  24       20.67       36.62      7.93 o 
  15   2  24       39.77       48.09      6.67 o 
   1   3  24       10.10       22.58      4.24 o 
   2   3  24      111.61       91.67      8.54 o 
   3   3  24       75.48       69.35      7.43 o 
   4   3  24      251.34      184.06     18.67 o 
   5   3  24       27.97       27.17      5.75 o 
   6   3  24        0.30       13.80      4.83 o 
   7   3  24      703.50      673.52     36.47 o 
   8   3  24      521.96      475.85     20.14 o 
   9   3  24       58.34       46.62      6.72 o 
  10   3  24        0.18        8.15      5.05 o 
  11   3  24        0.41        6.59      4.38 o 
  12   3  24       12.95       27.96      6.75 o 
  13   3  24       29.55       32.14      5.40 o 
  14   3  24        0.52       22.70      5.50 o 
   0   4  24      512.33      427.14     17.66 o 
   1   4  24       45.09       55.38      7.13 o 
   2   4  24      311.40      254.60     11.53 o 
   3   4  24      280.06      275.77     18.12 o 
   4   4  24      774.60      757.17     23.06 o 
   5   4  24      314.14      294.46     15.76 o 
   6   4  24     1767.10     1738.05     50.33 o 
   7   4  24      344.06      296.74     16.46 o 
   8   4  24      161.75      133.85     15.75 o 
   9   4  24       39.74       40.45      6.91 o 
  10   4  24        6.92       15.16      7.80 o 
  11   4  24       52.01       49.35      7.56 o 
  12   4  24        0.00       12.64      5.48 o 
  13   4  24        0.63       18.75      4.98 o 
  14   4  24       14.34       23.54      5.98 o 
   1   5  24      603.75      642.39     26.49 o 
   2   5  24      473.03      554.76     23.94 o 
   3   5  24       16.68       30.30      4.81 o 
   4   5  24      541.90      594.51     21.14 o 
   5   5  24       75.16      109.07      9.30 o 
   6   5  24        0.03        0.25      5.75 o 
   7   5  24      202.70      188.01     15.38 o 
   8   5  24        3.93       12.24      5.33 o 
   9   5  24       69.76       68.93     10.02 o 
  10   5  24        2.18       21.57      6.19 o 
  11   5  24      206.58      196.20     16.48 o 
  12   5  24       22.15       33.10      7.53 o 
  13   5  24       79.07       92.40     11.52 o 
  14   5  24       32.27       58.04     11.30 o 
   0   6  24       25.05       40.95      8.28 o 
   1   6  24      179.54      138.26     15.37 o 
   2   6  24      905.87     1033.72     35.28 o 
   3   6  24      101.52      136.32     10.83 o 
   4   6  24       21.80        9.28      3.06 o 
   5   6  24       83.37       79.08      7.88 o 
   6   6  24      108.28      160.52     12.29 o 
   7   6  24       38.17       46.07      8.43 o 
   8   6  24       55.19       59.23      9.07 o 
   9   6  24      301.48      319.68     19.74 o 
  10   6  24       20.40        7.25      5.18 o 
  11   6  24        3.39       -1.62      4.70 o 
  12   6  24       15.69       30.41      6.67 o 
  13   6  24       50.22       51.60      6.93 o 
   1   7  24      302.10      293.01     23.08 o 
   2   7  24       18.97       13.15      6.61 o 
   3   7  24       49.26       61.54      7.64 o 
   4   7  24       19.85       28.67      6.29 o 
   5   7  24       66.24       63.25      7.33 o 
   6   7  24       62.18       63.21      8.46 o 
   7   7  24       46.48       28.86      9.25 o 
   8   7  24       72.94       96.12     10.80 o 
   9   7  24       10.71       13.01      4.59 o 
  10   7  24        9.23       12.18      8.26 o 
  11   7  24       33.15       42.08      7.71 o 
  12   7  24       10.37        9.08      6.48 o 
   0   8  24      199.64      191.77     20.89 o 
   1   8  24        4.18        4.84      4.02 o 
   2   8  24       24.78       14.78      8.26 o 
   3   8  24       32.11       31.53      6.30 o 
   4   8  24      289.83      277.07     17.98 o 
   5   8  24       15.07       16.99      8.27 o 
   6   8  24        7.76       26.36      5.87 o 
   7   8  24       43.28       34.86      7.58 o 
   8   8  24        9.54        7.38     11.24 o 
   9   8  24        1.53       22.22      7.61 o 
  10   8  24       49.28       12.51     10.28 o 
  11   8  24       18.87       30.08      7.08 o 
  12   8  24        5.56       17.76      6.85 o 
   1   9  24        1.28       12.79      4.32 o 
   2   9  24        7.39        6.79      5.88 o 
   3   9  24        0.01        7.04      6.87 o 
   4   9  24        5.39        8.65      6.06 o 
   5   9  24        5.42       19.53      5.88 o 
   6   9  24       22.88       32.01      6.13 o 
   7   9  24        0.85        9.75      7.95 o 
   8   9  24       14.26       19.99      6.45 o 
   9   9  24        0.61       10.13      6.85 o 
  10   9  24        4.75       18.32      6.85 o 
  11   9  24        4.79       13.86      6.21 o 
   0  10  24        7.36       -1.87      9.41 o 
   1  10  24       80.09       60.88     12.02 o 
   2  10  24       43.44       49.22      8.32 o 
   3  10  24       18.58       18.22      5.31 o 
   4  10  24       38.97       29.63      6.11 o 
   5  10  24        2.22        4.58      5.17 o 
   6  10  24        1.08        5.34      6.17 o 
   7  10  24        1.70        6.57      7.89 o 
   8  10  24        0.50       13.51      6.76 o 
   9  10  24        5.94       12.36      5.91 o 
   1  11  24       19.85       26.99      6.65 o 
   2  11  24       42.59       56.32      8.54 o 
   3  11  24        2.20       22.29      8.92 o 
   4  11  24       70.54       71.73      8.57 o 
   5  11  24        1.23       16.24      6.90 o 
   6  11  24        3.64       22.00      6.24 o 
   7  11  24        0.99       -0.33      7.61 o 
   8  11  24       26.28       32.49      7.14 o 
   0  12  24        3.72       -8.90      8.90 o 
   1  12  24        0.77       19.33      5.99 o 
   2  12  24       12.73       19.09      6.02 o 
   3  12  24       18.03       20.34      5.66 o 
   4  12  24       14.22       27.98      6.10 o 
   5  12  24       24.18       19.36      5.42 o 
   6  12  24        1.03       16.64      6.16 o 
   1  13  24        3.77       21.16      5.84 o 
   1   1  25      116.10      121.98      8.12 o 
   2   1  25        5.20        7.65      3.81 o 
   3   1  25      219.17      261.92     14.07 o 
   4   1  25      171.09      149.66     12.49 o 
   5   1  25        0.74       10.95      6.43 o 
   6   1  25      915.71      800.50     23.62 o 
   7   1  25      218.21      238.72     15.64 o 
   8   1  25       15.16       20.31      5.01 o 
   9   1  25        7.69       18.44      5.34 o 
  10   1  25        1.12       10.84      4.21 o 
  11   1  25        3.61       12.00      5.94 o 
  12   1  25       22.30       26.79      7.04 o 
  13   1  25       16.66        7.16      6.21 o 
  14   1  25        9.33       10.51      4.70 o 
   0   2  25      248.84      338.20     25.35 o 
   1   2  25       52.16       31.03      5.12 o 
   2   2  25      406.06      426.30     19.92 o 
   3   2  25        6.93       12.07     10.42 o 
   4   2  25       97.96       87.80      8.03 o 
   5   2  25      190.64      212.78     15.52 o 
   6   2  25      441.75      368.72     17.06 o 
   7   2  25       36.49       35.12      5.99 o 
   8   2  25       61.09       29.36      5.36 o 
   9   2  25      623.04      613.38     36.01 o 
  10   2  25        0.25        9.27      7.37 o 
  11   2  25        9.03       14.09      6.07 o 
  12   2  25       95.67       99.66      8.93 o 
  13   2  25        6.24       11.62      4.25 o 
  14   2  25       19.91       18.35      5.06 o 
   1   3  25        5.68        9.72      3.26 o 
   2   3  25      315.85      281.83     15.11 o 
   3   3  25       45.26       78.92      9.02 o 
   4   3  25      438.34      382.48     14.10 o 
   5   3  25      249.00      303.52     14.43 o 
   6   3  25      111.86      141.06     10.72 o 
   7   3  25      398.88      364.13     20.69 o 
   8   3  25      123.54      105.75      9.77 o 
   9   3  25       26.34       22.67      8.49 o 
  10   3  25        0.06        1.60      5.51 o 
  11   3  25        0.00        1.46      4.80 o 
  12   3  25       30.92       37.15      6.34 o 
  13   3  25       47.36       33.17      8.99 o 
  14   3  25        0.45       19.38      8.25 o 
   0   4  25      971.19     1052.14     56.16 o 
   1   4  25        1.89        6.07      5.07 o 
   2   4  25       41.73       75.70      6.72 o 
   3   4  25     1008.17     1076.22     30.55 o 
   4   4  25      136.14      160.36     10.90 o 
   5   4  25      183.58      143.04     10.58 o 
   6   4  25       11.51       12.14      7.34 o 
   7   4  25        7.76       19.72      6.43 o 
   8   4  25      155.08      180.70     12.31 o 
   9   4  25      235.54      259.81     15.61 o 
  10   4  25      184.31      137.32     11.07 o 
  11   4  25       27.57       34.22      7.20 o 
  12   4  25       47.09       44.46      8.25 o 
  13   4  25        9.87       14.63      4.52 o 
  14   4  25       19.03       22.96      7.45 o 
   1   5  25      361.29      354.12     18.33 o 
   2   5  25      283.41      272.00     17.87 o 
   3   5  25       66.93      105.02      8.58 o 
   4   5  25       85.14       47.78      8.24 o 
   5   5  25      213.26      215.76     11.01 o 
   6   5  25      102.14      106.06     10.02 o 
   7   5  25        0.65        2.18      5.42 o 
   8   5  25       75.54       62.63      9.50 o 
   9   5  25       35.87       52.06      9.10 o 
  10   5  25       77.96       84.68      7.56 o 
  11   5  25        9.82       10.56     10.55 o 
  12   5  25        7.98        5.17      5.89 o 
  13   5  25        4.28       11.05      5.78 o 
   0   6  25        4.71        7.57      8.14 o 
   1   6  25      695.20      672.29     31.23 o 
   2   6  25       34.06       35.21      5.98 o 
   3   6  25       14.46       14.26      4.45 o 
   4   6  25       95.66       79.83      8.06 o 
   5   6  25        1.13        5.09      5.24 o 
   6   6  25      149.13      164.40     15.57 o 
   7   6  25       53.53       78.85      9.59 o 
   8   6  25       51.18       71.39      8.61 o 
   9   6  25        0.00       18.22      7.39 o 
  10   6  25       49.74       39.44      7.64 o 
  11   6  25       10.07       10.03     10.79 o 
  12   6  25       13.41       21.23      5.02 o 
  13   6  25        2.57        3.61      9.43 o 
   1   7  25      753.02      735.96     27.33 o 
   2   7  25      174.54      188.48     12.49 o 
   3   7  25      101.94       64.38      8.92 o 
   4   7  25       17.59       12.88      4.88 o 
   5   7  25       13.06        8.62      7.93 o 
   6   7  25       89.73       63.72      8.31 o 
   7   7  25        2.48       -3.13      6.94 o 
   8   7  25       55.64       72.13      9.63 o 
   9   7  25       42.10       58.48      8.15 o 
  10   7  25        0.32        7.10      4.82 o 
  11   7  25        4.00        7.00      7.44 o 
  12   7  25       14.94       21.03      7.31 o 
   0   8  25      353.32      326.18     20.21 o 
   1   8  25       33.70        9.84      4.46 o 
   2   8  25      164.63      211.43     13.20 o 
   3   8  25        5.29        2.64      5.28 o 
   4   8  25       27.77       45.80      8.76 o 
   5   8  25       77.36       68.48     10.44 o 
   6   8  25        0.33       22.86      6.29 o 
   7   8  25        1.74       10.23      6.94 o 
   8   8  25       14.64       16.74     10.39 o 
   9   8  25       23.69       14.79      6.10 o 
  10   8  25       41.02       32.79      7.13 o 
  11   8  25       18.84       11.11      5.70 o 
   1   9  25       23.94       20.84      5.07 o 
   2   9  25       46.46       31.80      6.75 o 
   3   9  25       80.93       73.66      8.59 o 
   4   9  25        1.59        5.95      4.67 o 
   5   9  25       19.38       15.97      5.42 o 
   6   9  25        5.20       18.64      7.65 o 
   7   9  25        0.15        4.57      6.71 o 
   8   9  25        0.58       11.03      5.66 o 
   9   9  25       21.02       13.80      7.83 o 
  10   9  25        0.09       16.65      5.13 o 
   0  10  25       13.13        7.69     14.55 o 
   1  10  25        1.19       -2.48      6.65 o 
   2  10  25        1.12       -0.61      4.98 o 
   3  10  25        1.90        3.53      5.65 o 
   4  10  25        2.43       10.84      5.11 o 
   5  10  25        8.65       19.71      5.63 o 
   6  10  25       22.55       28.72      7.66 o 
   7  10  25        4.93       20.23      8.52 o 
   8  10  25        0.28       10.85      6.36 o 
   9  10  25        0.23        2.93      4.50 o 
   1  11  25       44.41       29.95      6.73 o 
   2  11  25       45.18       48.12      7.22 o 
   3  11  25        4.13       10.82      4.44 o 
   4  11  25       13.13       10.79      8.49 o 
   5  11  25        1.20       10.03      4.95 o 
   6  11  25        3.21        9.88      6.02 o 
   7  11  25       18.29       34.58      7.85 o 
   0  12  25       48.41       58.73     11.20 o 
   1  12  25       28.60       49.44      8.52 o 
   2  12  25       12.79       17.03      4.65 o 
   3  12  25        2.81       17.65      7.49 o 
   4  12  25        0.03        3.19      8.01 o 
   5  12  25        5.34       12.66      7.34 o 
   0   0  26      416.48      337.63     33.28 o 
   1   0  26       20.04       35.73      6.52 o 
   2   0  26      517.04      529.56     23.99 o 
   3   0  26        4.85        9.95      8.50 o 
   4   0  26       23.89        7.72      5.26 o 
   5   0  26     1788.10     1967.56     68.07 o 
   6   0  26      353.18      367.56     22.67 o 
   7   0  26     1400.33     1466.68     74.08 o 
   8   0  26     1852.31     1934.71     68.67 o 
   9   0  26      466.10      454.58     30.42 o 
  10   0  26        0.06        7.54      9.68 o 
  11   0  26       96.48      100.13     11.04 o 
  12   0  26      122.49      105.48     13.18 o 
  13   0  26        0.09        4.95     10.50 o 
  14   0  26       14.13       33.40     11.56 o 
   1   1  26      277.88      350.05     15.29 o 
   2   1  26      196.51      237.77     11.65 o 
   3   1  26       42.21       44.18      5.94 o 
   4   1  26      349.98      312.94     13.80 o 
   5   1  26      699.56      747.54     23.02 o 
   6   1  26       67.97       74.79      9.42 o 
   7   1  26        1.55        4.88      4.25 o 
   8   1  26      479.04      455.88     19.71 o 
   9   1  26      101.35      126.62     12.36 o 
  10   1  26        4.82       14.58      5.80 o 
  11   1  26       45.74       34.19      6.16 o 
  12   1  26        1.81       11.25      8.55 o 
  13   1  26        0.21        1.29      4.44 o 
  14   1  26        1.71        8.14      8.59 o 
   0   2  26        4.65        1.42     17.67 o 
   1   2  26      229.72      113.00     10.07 o 
   2   2  26     1698.68     1756.97     65.22 o 
   3   2  26     1446.30     1433.46     32.80 o 
   4   2  26       72.85      131.65      9.29 o 
   5   2  26       18.50        8.91      6.87 o 
   6   2  26     1484.12     1508.06     48.38 o 
   7   2  26       43.82       29.24      6.72 o 
   8   2  26       48.11       37.24      5.99 o 
   9   2  26      558.77      588.32     30.22 o 
  10   2  26       91.91       98.03     11.94 o 
  11   2  26       45.20       41.03      6.64 o 
  12   2  26       26.34       45.18      6.52 o 
  13   2  26        5.34       14.87      4.63 o 
  14   2  26        0.07        7.00      5.34 o 
   1   3  26       29.65       29.39      4.42 o 
   2   3  26      325.46      358.18     15.33 o 
   3   3  26      408.94      438.29     18.83 o 
   4   3  26        0.51       19.95      6.11 o 
   5   3  26        3.16       13.89      3.87 o 
   6   3  26        0.83        0.23      4.81 o 
   7   3  26      128.10      107.65     10.62 o 
   8   3  26        6.40       13.80      5.59 o 
   9   3  26       44.98       49.02      7.71 o 
  10   3  26      102.63      106.89      7.98 o 
  11   3  26       65.99       78.98      6.93 o 
  12   3  26        3.80       14.95      5.37 o 
  13   3  26        3.77        6.31      4.96 o 
  14   3  26        0.07        1.77      5.41 o 
   0   4  26     1652.48     1654.89     58.55 o 
   1   4  26      185.58      156.07      9.78 o 
   2   4  26      317.22      275.19     13.88 o 
   3   4  26        7.93       15.85      4.37 o 
   4   4  26       76.42       75.97      8.05 o 
   5   4  26        1.80        3.47      4.16 o 
   6   4  26      100.67       91.75      7.84 o 
   7   4  26        0.04        4.56      6.20 o 
   8   4  26       20.56       21.40      7.81 o 
   9   4  26      145.26      157.22     11.87 o 
  10   4  26       34.94       27.69      6.78 o 
  11   4  26      102.68      120.55     10.37 o 
  12   4  26        3.95        9.41      5.01 o 
  13   4  26        4.93       16.18      5.39 o 
   1   5  26      316.52      302.35     14.90 o 
   2   5  26       35.85       42.45      6.49 o 
   3   5  26       54.88       53.45      7.17 o 
   4   5  26      126.61       91.07      8.30 o 
   5   5  26        7.84       13.71      5.29 o 
   6   5  26        1.30        4.11      4.21 o 
   7   5  26        4.59       24.35      6.70 o 
   8   5  26       46.08       44.01      9.96 o 
   9   5  26        1.82       17.99      6.31 o 
  10   5  26      260.80      269.84     19.72 o 
  11   5  26       92.30      108.07     11.28 o 
  12   5  26        7.23       18.45      5.19 o 
  13   5  26        3.55        4.82      6.22 o 
   0   6  26     1853.55     1935.91     97.63 o 
   1   6  26      530.81      498.80     25.05 o 
   2   6  26       48.13       24.82      5.50 o 
   3   6  26       46.61       25.46      5.66 o 
   4   6  26      274.38      281.93     19.49 o 
   5   6  26       34.12       11.35      6.14 o 
   6   6  26      144.20       95.13      9.93 o 
   7   6  26       53.44       75.95     11.66 o 
   8   6  26       20.15       29.72      9.40 o 
   9   6  26        5.81       10.59      6.01 o 
  10   6  26       29.50       15.66      5.19 o 
  11   6  26       23.96       24.51      7.08 o 
  12   6  26       11.76       10.32      5.57 o 
   1   7  26       95.92       54.19      6.21 o 
   2   7  26        7.61        8.46      3.69 o 
   3   7  26       90.86       66.16      7.51 o 
   4   7  26       11.84       39.88      7.43 o 
   5   7  26       32.03       24.95      5.97 o 
   6   7  26       17.47       24.17      5.86 o 
   7   7  26       88.67      105.60      9.21 o 
   8   7  26        4.62       12.79      6.60 o 
   9   7  26       37.84       42.99      7.21 o 
  10   7  26       80.58       73.23      8.72 o 
  11   7  26        0.39        7.73      7.67 o 
  12   7  26       34.14       34.95      7.26 o 
   0   8  26       21.96       15.76      6.10 o 
   1   8  26       53.32       75.37      9.17 o 
   2   8  26       44.19       22.71      5.42 o 
   3   8  26       38.94       30.08      6.33 o 
   4   8  26      122.53      129.98     10.20 o 
   5   8  26      212.78      238.63     14.00 o 
   6   8  26        4.29       21.29      6.92 o 
   7   8  26        1.44        5.99      6.06 o 
   8   8  26       69.40       61.69      8.02 o 
   9   8  26        2.58       10.54      9.06 o 
  10   8  26       79.99       73.42     10.03 o 
  11   8  26        1.94       20.00      7.93 o 
   1   9  26       28.24       27.77      6.31 o 
   2   9  26        6.30       13.09      4.26 o 
   3   9  26      107.94      142.68      9.36 o 
   4   9  26        9.48       15.54      4.91 o 
   5   9  26       10.53       29.02      5.84 o 
   6   9  26       69.74       78.69      8.33 o 
   7   9  26       78.47       82.21     11.57 o 
   8   9  26       23.17       34.72      7.51 o 
   9   9  26        5.21        6.22      4.94 o 
  10   9  26        1.58       16.22      4.97 o 
   0  10  26        4.76        3.06      6.50 o 
   1  10  26        0.00        9.66      4.67 o 
   2  10  26        5.35        8.26      5.60 o 
   3  10  26        8.73       28.66      6.05 o 
   4  10  26       21.01       25.38      5.14 o 
   5  10  26        0.58        1.72      8.93 o 
   6  10  26        1.83        9.50      7.95 o 
   7  10  26       11.18       21.46      5.97 o 
   8  10  26       13.60       19.19      6.26 o 
   1  11  26        0.54        6.33      6.21 o 
   2  11  26       67.57       53.09      6.50 o 
   3  11  26       13.66       20.06      5.79 o 
   4  11  26        0.21        9.11      4.23 o 
   5  11  26        6.19       16.79      5.01 o 
   6  11  26       12.36        3.06      5.33 o 
   7  11  26        0.12        1.01      6.86 o 
   0  12  26       41.04       54.97     13.74 o 
   1  12  26       11.82        7.12      6.42 o 
   2  12  26       11.31       13.47      4.83 o 
   3  12  26        1.16       18.73      5.19 o 
   4  12  26        0.30        1.10      6.07 o 
   1   1  27       70.90       56.25      8.00 o 
   2   1  27      216.37      176.69     10.88 o 
   3   1  27       28.37       27.12      4.46 o 
   4   1  27       30.56       42.81      5.57 o 
   5   1  27      334.76      311.24     14.33 o 
   6   1  27       32.81       31.02      5.84 o 
   7   1  27      850.43      881.31     33.90 o 
   8   1  27       30.63       27.73      8.78 o 
   9   1  27      176.45      188.85     12.77 o 
  10   1  27       38.95       46.20      7.41 o 
  11   1  27       27.74       32.63      6.06 o 
  12   1  27       44.53       56.45      7.46 o 
  13   1  27       47.63       28.79      5.65 o 
  14   1  27        3.27       10.44     10.29 o 
   0   2  27     1353.97     1757.54     64.90 o 
   1   2  27      636.86      756.04     24.45 o 
   2   2  27      319.94      341.89     28.15 o 
   3   2  27       12.17       14.62      4.26 o 
   4   2  27      113.27      104.78      8.06 o 
   5   2  27     1041.30     1222.54     36.52 o 
   6   2  27      215.51      214.67     14.60 o 
   7   2  27      192.35      181.77     11.71 o 
   8   2  27      109.59       87.33      8.07 o 
   9   2  27      294.68      309.92     14.96 o 
  10   2  27        0.13        7.86      5.74 o 
  11   2  27       23.59       28.04      6.24 o 
  12   2  27       61.61       61.11      7.25 o 
  13   2  27       19.20       20.63      5.05 o 
  14   2  27        1.72       17.12      5.18 o 
   1   3  27      129.84      112.47      7.93 o 
   2   3  27        0.20       22.29      6.47 o 
   3   3  27      366.82      297.96     15.26 o 
   4   3  27      740.83      710.55     23.76 o 
   5   3  27      118.36       83.70      8.41 o 
   6   3  27        4.38       -3.09      3.50 o 
   7   3  27        0.04        0.21      4.89 o 
   8   3  27      128.77      101.47     10.41 o 
   9   3  27       72.26       90.37      9.34 o 
  10   3  27       86.45       92.33     10.03 o 
  11   3  27        0.77        7.92      5.95 o 
  12   3  27        0.03        2.56      5.65 o 
  13   3  27      107.38       87.74     11.12 o 
  14   3  27       11.55       22.08      5.12 o 
   0   4  27        3.11        5.12      7.44 o 
   1   4  27       28.12       13.32      4.56 o 
   2   4  27      789.03      905.35     30.25 o 
   3   4  27       74.97       67.58      6.94 o 
   4   4  27      140.36      103.32      9.07 o 
   5   4  27      187.55      192.59     10.18 o 
   6   4  27       43.12       21.55      5.70 o 
   7   4  27       95.80       85.32      9.55 o 
   8   4  27       14.72       25.15      6.62 o 
   9   4  27       22.11       16.98      5.72 o 
  10   4  27       26.36       35.42      6.76 o 
  11   4  27       21.74       31.00      7.89 o 
  12   4  27       53.34       63.53      6.95 o 
  13   4  27       27.66       26.04      6.13 o 
   1   5  27       39.45       28.55      6.59 o 
   2   5  27       72.45       53.04      8.07 o 
   3   5  27      259.07      195.11     10.60 o 
   4   5  27       77.71       75.66      7.61 o 
   5   5  27      234.60      163.80     11.19 o 
   6   5  27       34.71       35.97      6.80 o 
   7   5  27      117.62      111.08     12.00 o 
   8   5  27       56.02       45.51      8.95 o 
   9   5  27        3.14       17.38      5.22 o 
  10   5  27      119.27      107.20     11.00 o 
  11   5  27       41.64       31.86      7.71 o 
  12   5  27        0.12       22.45      7.85 o 
  13   5  27       34.11       20.19      7.72 o 
   0   6  27     1524.19     1650.15     91.29 o 
   1   6  27      553.11      513.68     19.32 o 
   2   6  27       52.87       75.44      7.57 o 
   3   6  27      144.79      132.57     12.16 o 
   4   6  27      197.98      217.12     14.97 o 
   5   6  27        0.02        5.45      4.80 o 
   6   6  27       14.07       31.88      7.81 o 
   7   6  27        0.02        9.49      6.54 o 
   8   6  27       25.19       23.14      5.77 o 
   9   6  27        0.56        9.71      4.38 o 
  10   6  27       54.06       29.53     10.61 o 
  11   6  27        4.48       18.60      6.93 o 
  12   6  27        5.80       17.70      7.72 o 
   1   7  27        0.69       -3.28      4.59 o 
   2   7  27        4.54        5.43      5.64 o 
   3   7  27        4.02        9.19      6.75 o 
   4   7  27       14.72       11.89      3.98 o 
   5   7  27       29.15       28.91      7.71 o 
   6   7  27       78.92       99.91     10.57 o 
   7   7  27        0.40        5.86      5.73 o 
   8   7  27        9.39        7.78      4.56 o 
   9   7  27       48.38       58.81      9.16 o 
  10   7  27       10.52        0.27      5.63 o 
  11   7  27       28.71       38.42      7.72 o 
   0   8  27       54.77       59.05     11.83 o 
   1   8  27       13.70       23.92      5.93 o 
   2   8  27        8.30        7.90      4.90 o 
   3   8  27       18.12       21.41      5.18 o 
   4   8  27        8.31        8.47      5.58 o 
   5   8  27        2.87       -5.07      5.36 o 
   6   8  27       36.02       18.66      5.97 o 
   7   8  27        3.82        8.73      6.62 o 
   8   8  27        0.49       19.92      9.21 o 
   9   8  27       22.39       19.25      5.53 o 
  10   8  27        1.92       10.28      7.38 o 
  11   8  27       12.25       23.08      6.94 o 
   1   9  27       10.77       11.63      5.19 o 
   2   9  27        1.09       16.87      5.04 o 
   3   9  27        0.05        3.47      5.63 o 
   4   9  27        9.07       21.80      5.58 o 
   5   9  27        0.10        1.44      4.46 o 
   6   9  27        0.07       18.69      6.51 o 
   7   9  27       98.79       76.07      8.80 o 
   8   9  27        5.44       21.09      6.18 o 
   9   9  27        6.45       13.72      8.47 o 
   0  10  27        0.78       11.37      9.74 o 
   1  10  27       55.88       30.12      7.19 o 
   2  10  27        8.45       21.07      6.09 o 
   3  10  27        6.79        8.22      5.51 o 
   4  10  27        5.51       18.15      6.06 o 
   5  10  27      111.28      145.14     12.62 o 
   6  10  27        1.32       19.66      6.87 o 
   7  10  27        0.45       15.19      7.01 o 
   8  10  27        7.90       16.15      6.21 o 
   1  11  27        7.39        7.53      6.33 o 
   2  11  27       14.83       15.24      7.60 o 
   3  11  27        2.34       12.62      5.70 o 
   4  11  27        2.28       26.00      5.98 o 
   5  11  27        7.68        9.59      5.69 o 
   6  11  27       10.13        9.33      6.14 o 
   0  12  27       26.07       27.69      6.88 o 
   1  12  27        6.13       13.66      5.11 o 
   2  12  27       25.78       12.78      7.27 o 
   3  12  27       63.92       42.54      6.70 o 
   0   0  28     4440.46     4652.89    313.51 o 
   1   0  28      422.78      391.26     21.03 o 
   2   0  28      427.21      441.51     25.16 o 
   3   0  28      281.31      237.03     16.74 o 
   4   0  28      384.66      357.38     18.02 o 
   5   0  28     2546.98     2768.57     95.50 o 
   6   0  28        6.62        0.10      6.74 o 
   7   0  28      118.07       53.37     10.29 o 
   8   0  28       29.96       18.61      7.66 o 
   9   0  28      404.56      355.27     23.64 o 
  10   0  28       34.44       34.14      8.86 o 
  11   0  28      111.39       99.15     11.61 o 
  12   0  28      121.00      131.08     17.26 o 
  13   0  28        0.12       13.41      9.39 o 
  14   0  28        2.92       13.20      6.55 o 
   1   1  28       51.10       42.92      5.76 o 
   2   1  28       58.98       46.15      6.02 o 
   3   1  28      301.52      303.64     14.58 o 
   4   1  28      215.20      211.26     12.21 o 
   5   1  28      146.10      140.75     10.12 o 
   6   1  28       36.29       36.30      6.31 o 
   7   1  28     1563.67     1696.28     46.74 o 
   8   1  28       30.40       27.48      6.96 o 
   9   1  28      144.00      144.49     10.49 o 
  10   1  28       21.31       20.62      5.44 o 
  11   1  28        1.21       11.83      5.15 o 
  12   1  28        8.02       18.73      5.24 o 
  13   1  28       33.92       36.79      6.31 o 
  14   1  28        3.08       12.76      9.79 o 
   0   2  28      129.61      245.69     24.90 o 
   1   2  28      170.77      246.89     13.82 o 
   2   2  28      400.32      392.35     16.27 o 
   3   2  28       87.03       60.84      5.92 o 
   4   2  28      179.79      245.78     14.27 o 
   5   2  28      439.26      406.09     20.70 o 
   6   2  28      426.91      415.91     22.13 o 
   7   2  28      182.93      168.28     11.87 o 
   8   2  28        0.86        2.26      3.75 o 
   9   2  28       73.44       75.43      9.26 o 
  10   2  28       77.77       65.04      7.07 o 
  11   2  28       18.98       31.44      6.13 o 
  12   2  28       11.70       33.29      5.78 o 
  13   2  28        7.16       19.14      8.22 o 
   1   3  28       67.31       56.31      8.72 o 
   2   3  28      885.86     1011.49     28.47 o 
   3   3  28      306.70      300.05     14.70 o 
   4   3  28       60.96       86.90      9.41 o 
   5   3  28       89.58      108.60      9.44 o 
   6   3  28      175.00      179.86     12.61 o 
   7   3  28      220.56      226.20     13.53 o 
   8   3  28       35.01       41.33      7.29 o 
   9   3  28       26.89       23.17      7.00 o 
  10   3  28      144.71      115.30     10.99 o 
  11   3  28       25.89       29.19      6.23 o 
  12   3  28        4.99        8.48      5.58 o 
  13   3  28      110.05      101.08     11.69 o 
   0   4  28       75.77       66.23     10.30 o 
   1   4  28       21.40        2.22      3.49 o 
   2   4  28      682.07      679.66     22.35 o 
   3   4  28        2.03        7.85      3.68 o 
   4   4  28        1.03       -1.45      3.88 o 
   5   4  28       98.20      103.85      9.10 o 
   6   4  28       33.55       37.96      6.89 o 
   7   4  28       60.96       73.74     11.11 o 
   8   4  28       26.37       21.19      7.05 o 
   9   4  28      141.69      121.45      8.75 o 
  10   4  28        3.74       12.99      7.55 o 
  11   4  28        8.15       12.84      8.50 o 
  12   4  28       39.32       17.92      7.52 o 
  13   4  28        2.89       15.52      5.17 o 
   1   5  28       50.02       29.71      5.87 o 
   2   5  28       14.14        6.34      4.78 o 
   3   5  28      318.20      276.51     14.98 o 
   4   5  28        1.71       14.22      5.64 o 
   5   5  28       28.27       25.38      5.04 o 
   6   5  28        6.36        4.82      4.97 o 
   7   5  28        0.17       11.29      9.27 o 
   8   5  28      395.30      343.34     25.40 o 
   9   5  28        5.78       17.89      8.03 o 
  10   5  28       78.38       69.47      8.27 o 
  11   5  28        5.21       10.74      5.77 o 
  12   5  28        0.39        8.83      5.14 o 
   0   6  28      374.66      262.47     23.96 o 
   1   6  28       16.16       10.39      3.87 o 
   2   6  28        3.08        5.80      4.38 o 
   3   6  28       11.20       14.86      4.92 o 
   4   6  28      116.26       96.49     10.93 o 
   5   6  28       41.99       53.50      7.62 o 
   6   6  28       53.73       26.99      8.84 o 
   7   6  28       20.91       23.26      6.10 o 
   8   6  28       65.07       45.83      8.87 o 
   9   6  28        2.44        5.88      9.54 o 
  10   6  28        0.10       10.07      7.85 o 
  11   6  28       38.95       41.35      9.72 o 
  12   6  28        0.51       11.56      6.30 o 
   1   7  28        0.14        6.97      3.36 o 
   2   7  28       15.84        7.17      5.17 o 
   3   7  28        4.70       17.20      5.37 o 
   4   7  28        6.18        6.14      5.22 o 
   5   7  28       21.97       18.71      7.38 o 
   6   7  28        5.66       12.63      6.92 o 
   7   7  28        0.18       15.86      6.87 o 
   8   7  28       11.94       12.42      4.98 o 
   9   7  28        2.20       10.09      7.36 o 
  10   7  28        0.00       18.03      7.32 o 
  11   7  28       18.05       25.86      5.65 o 
   0   8  28        0.35        0.77      7.79 o 
   1   8  28      126.20      109.53      9.24 o 
   2   8  28       53.46       58.02      7.52 o 
   3   8  28       10.90       24.35      7.42 o 
   4   8  28       10.64        8.55      4.42 o 
   5   8  28        0.78        7.27      4.20 o 
   6   8  28        2.11       18.93      7.78 o 
   7   8  28        3.78        5.16      7.51 o 
   8   8  28       73.19       47.58      7.54 o 
   9   8  28        1.87        7.78      5.21 o 
  10   8  28        1.24        6.15      6.30 o 
   1   9  28        7.34        2.57      5.60 o 
   2   9  28        9.78       11.58      4.18 o 
   3   9  28       24.75       20.86      6.06 o 
   4   9  28       37.43       30.40      6.79 o 
   5   9  28       22.24       12.17      5.13 o 
   6   9  28       10.39       28.95      6.92 o 
   7   9  28        0.34        2.71      6.81 o 
   8   9  28        2.37       11.41      5.47 o 
   9   9  28        0.26        5.45      5.08 o 
   0  10  28       31.44       42.82     12.40 o 
   1  10  28       19.17       24.96      5.70 o 
   2  10  28        5.59       11.36      5.58 o 
   3  10  28        0.25       12.77      6.15 o 
   4  10  28        0.85       12.69      5.22 o 
   5  10  28        0.48       13.96      6.13 o 
   6  10  28        0.16        6.94      7.55 o 
   7  10  28        4.88       19.84      7.11 o 
   1  11  28        4.19       14.98      6.44 o 
   2  11  28        8.72       15.44      5.92 o 
   3  11  28        6.21       25.90      6.18 o 
   4  11  28        2.68       16.44      5.86 o 
   5  11  28        0.00        1.99      8.43 o 
   0  12  28        0.13       13.19      7.67 o 
   1  12  28        4.40       21.12      5.62 o 
   1   1  29        4.05       14.13      3.90 o 
   2   1  29       20.09       13.44      3.41 o 
   3   1  29       21.04       24.52      6.67 o 
   4   1  29      797.02      807.04     22.57 o 
   5   1  29        8.10       15.02      4.15 o 
   6   1  29        0.46       17.10      4.38 o 
   7   1  29       10.67       21.78      6.30 o 
   8   1  29      212.53      262.95     13.85 o 
   9   1  29        6.41       14.50      4.80 o 
  10   1  29      113.18       90.47      6.39 o 
  11   1  29       34.15       33.08      6.20 o 
  12   1  29       53.28       39.96      6.38 o 
  13   1  29        5.19       18.76      5.60 o 
   0   2  29      477.66      555.96     26.61 o 
   1   2  29        3.02       -0.19      3.90 o 
   2   2  29      327.86      317.33     15.41 o 
   3   2  29      140.43      128.07      8.78 o 
   4   2  29      903.33      941.35     35.11 o 
   5   2  29        0.83       -3.26      4.22 o 
   6   2  29      506.56      509.56     21.74 o 
   7   2  29       67.27       74.35     10.50 o 
   8   2  29        2.06       13.36      4.54 o 
   9   2  29       35.15       36.75      6.03 o 
  10   2  29        6.05       18.00      5.17 o 
  11   2  29       10.55       24.06      5.79 o 
  12   2  29        1.24       11.26      4.93 o 
  13   2  29        1.22       21.43      5.28 o 
   1   3  29      761.14      819.91     23.44 o 
   2   3  29        3.82        4.29      3.63 o 
   3   3  29      126.98      158.65      9.60 o 
   4   3  29      454.72      476.33     15.93 o 
   5   3  29        1.48        6.54      2.89 o 
   6   3  29       53.92       35.35      6.71 o 
   7   3  29        9.37       13.64      4.92 o 
   8   3  29       16.49       12.92      6.00 o 
   9   3  29        4.60       11.32      5.81 o 
  10   3  29       79.32       48.78      7.77 o 
  11   3  29       27.83       13.45      5.87 o 
  12   3  29       41.82       38.92      6.56 o 
  13   3  29       27.25       28.16      5.66 o 
   0   4  29      272.94      285.98     26.57 o 
   1   4  29      214.24      149.34     10.83 o 
   2   4  29      296.63      267.54     14.57 o 
   3   4  29        1.46        1.51      4.82 o 
   4   4  29      187.40      214.18     11.54 o 
   5   4  29       49.50       46.71      6.70 o 
   6   4  29       61.79       55.05      8.54 o 
   7   4  29        7.24       12.30      5.04 o 
   8   4  29        3.09       11.27     10.24 o 
   9   4  29       24.83       29.67      7.05 o 
  10   4  29        6.82       29.44      7.15 o 
  11   4  29        0.41        8.96      5.74 o 
  12   4  29       24.40       28.89      6.88 o 
   1   5  29      219.53      201.07     12.57 o 
   2   5  29       11.75       14.17      4.86 o 
   3   5  29       57.66       39.14      6.15 o 
   4   5  29       24.90       29.69      4.94 o 
   5   5  29       41.27       78.91      9.26 o 
   6   5  29       43.13       43.52      8.08 o 
   7   5  29       56.77       39.33      7.73 o 
   8   5  29       16.36       24.57      6.70 o 
   9   5  29       11.21       15.80      7.45 o 
  10   5  29        7.19       12.72      9.32 o 
  11   5  29        2.66       14.70      5.14 o 
  12   5  29       11.24       24.19      5.36 o 
   0   6  29       76.57       28.26      7.90 o 
   1   6  29        8.97        7.12      4.67 o 
   2   6  29       24.03       11.84      5.20 o 
   3   6  29      202.70      232.46     12.23 o 
   4   6  29      129.24      121.13     12.79 o 
   5   6  29       52.79       52.06      7.86 o 
   6   6  29      156.36      140.41     11.52 o 
   7   6  29       26.25       39.03      8.52 o 
   8   6  29        0.05        4.86      9.11 o 
   9   6  29      173.32      179.79     19.51 o 
  10   6  29        1.98       15.68      8.69 o 
  11   6  29        0.46       13.26      7.74 o 
   1   7  29        5.04       12.12      4.50 o 
   2   7  29       57.33       58.51      8.43 o 
   3   7  29       53.44       75.27      9.11 o 
   4   7  29       49.85       27.48      6.25 o 
   5   7  29       28.08       21.80      5.67 o 
   6   7  29        5.56       16.90      6.73 o 
   7   7  29        0.07        7.52      8.09 o 
   8   7  29        1.03       24.18      6.75 o 
   9   7  29        5.92       10.24      6.21 o 
  10   7  29        9.83       13.85      5.52 o 
  11   7  29       16.98       22.84      7.23 o 
   0   8  29       53.44       50.68     11.81 o 
   1   8  29       10.42        8.30      6.36 o 
   2   8  29       21.47        4.34      4.66 o 
   3   8  29      149.21      140.52     10.81 o 
   4   8  29        1.57       20.70      4.93 o 
   5   8  29        1.32       13.68      6.36 o 
   6   8  29       31.01       43.68      7.44 o 
   7   8  29        7.95       30.18      7.85 o 
   8   8  29       27.87       39.22      7.31 o 
   9   8  29       33.41       28.59      6.90 o 
  10   8  29        6.42       15.28      8.02 o 
   1   9  29        4.75        4.56      6.26 o 
   2   9  29        1.49        8.88      7.12 o 
   3   9  29       19.62       15.52      6.82 o 
   4   9  29       57.77       39.74      9.05 o 
   5   9  29       10.12       21.93      8.76 o 
   6   9  29       11.50       27.23      7.39 o 
   7   9  29        0.27        1.11      5.69 o 
   8   9  29        0.05        4.02      5.92 o 
   0  10  29       21.31       14.36      7.15 o 
   1  10  29        6.15       13.11      6.23 o 
   2  10  29       18.14       22.33      6.32 o 
   3  10  29        0.43       10.25      5.56 o 
   4  10  29       13.74       20.59      7.50 o 
   5  10  29       13.17       21.50      5.83 o 
   6  10  29       26.15       34.53     10.12 o 
   7  10  29       20.66       41.70      7.52 o 
   1  11  29        0.10       11.60      6.03 o 
   2  11  29        2.71       13.86      5.63 o 
   3  11  29        0.26        3.10     10.32 o 
   4  11  29        6.17       18.25      5.63 o 
   0   0  30      781.60      952.16     53.15 o 
   1   0  30      384.81      353.70     20.14 o 
   2   0  30      384.22      375.10     21.20 o 
   3   0  30      769.78      744.10     36.50 o 
   4   0  30      156.00      196.38     14.49 o 
   5   0  30       26.20        8.64      5.35 o 
   6   0  30     2644.89     3072.69    138.56 o 
   7   0  30        0.53       27.14      8.29 o 
   8   0  30        3.63        7.87      4.78 o 
   9   0  30      125.32      151.70     11.99 o 
  10   0  30      136.72       92.57     11.00 o 
  11   0  30       97.71       93.84     11.52 o 
  12   0  30      166.72      121.63     37.88 o 
  13   0  30        3.14       20.82      8.83 o 
   1   1  30       21.78       26.05      4.68 o 
   2   1  30        8.89       10.15      3.87 o 
   3   1  30        1.81        5.77      3.74 o 
   4   1  30       27.80       27.38      5.84 o 
   5   1  30       20.11       17.40      4.66 o 
   6   1  30      271.87      301.10     15.13 o 
   7   1  30       68.50       62.09      7.75 o 
   8   1  30        1.50        5.50      3.89 o 
   9   1  30       32.70       28.56      5.30 o 
  10   1  30        0.11        9.41      4.48 o 
  11   1  30       20.63       38.05      6.14 o 
  12   1  30        3.21       14.92      6.35 o 
  13   1  30       27.48       19.17      6.91 o 
   0   2  30     1525.11     1328.63     60.57 o 
   1   2  30       10.78        5.33      4.73 o 
   2   2  30      641.31      680.29     24.08 o 
   3   2  30       25.54       13.56      4.05 o 
   4   2  30       71.88       34.86      5.19 o 
   5   2  30      548.33      568.29     19.51 o 
   6   2  30       89.03       69.56      7.64 o 
   7   2  30      222.59      223.77     13.19 o 
   8   2  30      218.69      183.82      8.91 o 
   9   2  30       41.69       41.60      8.17 o 
  10   2  30        6.14       11.90      4.49 o 
  11   2  30        2.16       10.73      6.45 o 
  12   2  30        0.85       22.33      7.86 o 
  13   2  30        1.74       16.34      5.67 o 
   1   3  30      141.75      117.61     10.33 o 
   2   3  30       75.68       64.26      7.55 o 
   3   3  30      152.78      149.86     10.74 o 
   4   3  30       78.33       77.94      7.12 o 
   5   3  30      282.63      313.98     13.75 o 
   6   3  30        0.50        1.46      4.01 o 
   7   3  30       13.98        9.50      6.76 o 
   8   3  30       54.90       47.17      8.52 o 
   9   3  30        0.10       12.13      6.89 o 
  10   3  30       59.20       64.08      7.76 o 
  11   3  30        3.06        3.96      7.74 o 
  12   3  30        0.78       18.70      5.03 o 
   0   4  30     1523.69     1843.85    138.95 o 
   1   4  30      545.85      485.63     22.01 o 
   2   4  30       14.23       12.42      3.63 o 
   3   4  30      605.43      559.30     17.01 o 
   4   4  30        0.01        3.67      3.24 o 
   5   4  30        0.42        8.59      3.79 o 
   6   4  30      129.72      115.18     11.85 o 
   7   4  30        9.46        8.31      6.30 o 
   8   4  30        7.05       25.49     10.51 o 
   9   4  30       94.62       91.41      8.52 o 
  10   4  30        3.95        6.37      5.46 o 
  11   4  30       18.89       37.54      6.66 o 
  12   4  30        0.01        1.95      5.60 o 
   1   5  30      374.56      481.00     17.50 o 
   2   5  30      329.50      383.15     15.29 o 
   3   5  30       43.99       28.99      5.26 o 
   4   5  30        4.23        8.73      4.06 o 
   5   5  30       57.79       41.56      6.88 o 
   6   5  30       48.57       25.39      7.52 o 
   7   5  30        0.17       11.23      6.80 o 
   8   5  30        0.07        9.03      5.11 o 
   9   5  30        3.56       15.85      6.30 o 
  10   5  30        2.45        5.44      7.16 o 
  11   5  30        1.42        4.28      8.01 o 
  12   5  30      134.38      129.13     14.21 o 
   0   6  30        1.68       20.28      7.55 o 
   1   6  30        0.04        1.20      4.53 o 
   2   6  30       23.04       17.96      4.51 o 
   3   6  30       73.92       50.35      8.50 o 
   4   6  30       60.18       52.78      7.95 o 
   5   6  30        1.34        6.58      6.31 o 
   6   6  30       27.46       35.51      9.66 o 
   7   6  30       18.99       36.35      9.05 o 
   8   6  30        0.68       16.08      8.50 o 
   9   6  30      146.35      105.72     11.69 o 
  10   6  30       34.91       28.51      7.02 o 
  11   6  30        0.91       17.48      5.97 o 
   1   7  30       16.00       17.99      4.85 o 
   2   7  30        0.56       -0.91      4.87 o 
   3   7  30       15.12       21.30      5.51 o 
   4   7  30       13.42        8.92      5.15 o 
   5   7  30        8.84       10.97      7.64 o 
   6   7  30      138.87      163.31     15.92 o 
   7   7  30        7.97       23.67      9.36 o 
   8   7  30       73.30       67.78      9.30 o 
   9   7  30        3.56       11.63     13.91 o 
  10   7  30        4.37       16.61      6.81 o 
   0   8  30       39.18       32.48      9.92 o 
   1   8  30       11.27       23.46      4.71 o 
   2   8  30       23.69       20.39      5.43 o 
   3   8  30        0.69       10.57      5.14 o 
   4   8  30       20.18       11.61      5.06 o 
   5   8  30        0.55       12.87      5.51 o 
   6   8  30       28.10       35.28      7.53 o 
   7   8  30       26.02       22.43     10.84 o 
   8   8  30        0.23       13.12      5.13 o 
   9   8  30       26.48       35.23      7.03 o 
   1   9  30       10.94        8.89      5.12 o 
   2   9  30        0.24        9.26      5.56 o 
   3   9  30       25.58       26.87      6.06 o 
   4   9  30       44.23       71.39      8.36 o 
   5   9  30        2.74       24.65      6.89 o 
   6   9  30        2.05       23.35      6.88 o 
   7   9  30        2.81       14.58      6.01 o 
   8   9  30        0.01       20.48      6.86 o 
   0  10  30       27.60       41.65     10.53 o 
   1  10  30        6.35        5.59      5.76 o 
   2  10  30        2.87       11.29      6.46 o 
   3  10  30       10.25       15.10      8.32 o 
   4  10  30        3.08        3.11      5.03 o 
   5  10  30        1.18       13.01      6.86 o 
   6  10  30        3.66        4.18      5.31 o 
   1  11  30        0.83        3.79      5.62 o 
   2  11  30        1.24       20.34      5.32 o 
   3  11  30       11.68        9.78      4.74 o 
   1   1  31       37.40       41.74      5.89 o 
   2   1  31       65.35       34.57      4.86 o 
   3   1  31       63.72       53.77      6.18 o 
   4   1  31      203.78      266.62     13.22 o 
   5   1  31      128.38      115.71      9.32 o 
   6   1  31        0.49        4.75      4.70 o 
   7   1  31       13.98       12.05      4.05 o 
   8   1  31       71.74       74.93     12.09 o 
   9   1  31        7.55        5.39      5.55 o 
  10   1  31        3.30        2.25      4.33 o 
  11   1  31       27.11       42.74      6.88 o 
  12   1  31       12.83       14.25      4.65 o 
  13   1  31        3.57       17.94      6.24 o 
   0   2  31      506.46      468.75     25.06 o 
   1   2  31        3.79        6.36      4.11 o 
   2   2  31       25.06       49.15      7.08 o 
   3   2  31       16.77       18.17      3.64 o 
   4   2  31       14.18       13.28      3.91 o 
   5   2  31        2.63       16.94      5.93 o 
   6   2  31        2.16       -2.83      3.99 o 
   7   2  31       23.78       20.31      6.31 o 
   8   2  31       74.15       61.65      7.23 o 
   9   2  31       15.82       10.79      5.15 o 
  10   2  31        0.35       24.04      6.39 o 
  11   2  31       10.81       21.43      6.66 o 
  12   2  31       35.14       39.14      7.05 o 
   1   3  31      100.52       78.62      7.44 o 
   2   3  31      129.78      192.31      9.98 o 
   3   3  31       30.30       17.86      4.57 o 
   4   3  31      154.51      150.24     10.73 o 
   5   3  31       19.96       20.27      5.13 o 
   6   3  31      136.63      143.32      8.78 o 
   7   3  31       10.78       25.07      6.58 o 
   8   3  31      146.49      108.25      8.82 o 
   9   3  31       12.09       29.22      8.65 o 
  10   3  31       16.50       12.91      7.52 o 
  11   3  31       15.10       21.94      5.57 o 
  12   3  31        3.91        2.63      4.79 o 
   0   4  31     2832.81     3185.69    143.94 o 
   1   4  31      197.71      239.72     15.38 o 
   2   4  31      242.07      289.60     14.30 o 
   3   4  31       19.65       28.07      5.06 o 
   4   4  31        6.55       -0.59      3.99 o 
   5   4  31        6.97       14.74      5.24 o 
   6   4  31        7.48        2.62      5.21 o 
   7   4  31       58.68       70.49      8.40 o 
   8   4  31       10.16       10.33      5.96 o 
   9   4  31      110.19       97.10      8.68 o 
  10   4  31        8.37       16.83      4.61 o 
  11   4  31        2.36        2.18      6.21 o 
  12   4  31        9.53       11.10      5.64 o 
   1   5  31       30.60       26.83      5.19 o 
   2   5  31        4.81       -4.19      4.75 o 
   3   5  31       62.16      102.00     11.01 o 
   4   5  31       35.98       20.39      4.92 o 
   5   5  31        1.19        8.14      5.63 o 
   6   5  31       14.35       29.73      7.50 o 
   7   5  31       36.74       35.56      7.62 o 
   8   5  31        4.80        3.82      5.87 o 
   9   5  31        7.89       14.88      8.32 o 
  10   5  31       13.52       33.17      6.97 o 
  11   5  31        1.05       -5.25      5.54 o 
   0   6  31       13.90       36.38      9.02 o 
   1   6  31      181.32      214.50     12.18 o 
   2   6  31        2.21       17.69      4.57 o 
   3   6  31       14.87        9.84      4.89 o 
   4   6  31       24.38       18.19      5.32 o 
   5   6  31        5.10       15.43      8.86 o 
   6   6  31       15.95       17.35      6.12 o 
   7   6  31       28.15       24.20     10.95 o 
   8   6  31       34.09       36.53      8.43 o 
   9   6  31       91.09       81.01      9.17 o 
  10   6  31        0.93        8.16      6.08 o 
  11   6  31       22.55       25.78     13.03 o 
   1   7  31        3.30        3.16      4.62 o 
   2   7  31       15.67       27.68      6.52 o 
   3   7  31       96.40       70.42      8.45 o 
   4   7  31       23.36       15.85      5.36 o 
   5   7  31       17.61        7.93      8.86 o 
   6   7  31        3.21       19.54      6.84 o 
   7   7  31        4.51        7.14      5.72 o 
   8   7  31        0.04        7.19      9.48 o 
   9   7  31       17.78        8.90      7.86 o 
  10   7  31      117.31      106.15     13.05 o 
   0   8  31        3.66        5.25      8.84 o 
   1   8  31        1.35        6.29      3.51 o 
   2   8  31        4.30        9.07      4.83 o 
   3   8  31      147.70      189.06     14.50 o 
   4   8  31       70.09       76.05      8.05 o 
   5   8  31       18.72       36.60      8.19 o 
   6   8  31        6.77        8.58      5.09 o 
   7   8  31        3.92       19.58      7.70 o 
   8   8  31       38.77       36.94      6.61 o 
   9   8  31        4.37       16.01      6.13 o 
   1   9  31       42.74       60.21      8.11 o 
   2   9  31        0.10        9.24      4.76 o 
   3   9  31       25.11       28.81      6.15 o 
   4   9  31       20.66       17.59      6.85 o 
   5   9  31        4.44       16.32      6.21 o 
   6   9  31        0.45       15.85      6.59 o 
   7   9  31       38.01       30.87     12.81 o 
   0  10  31        1.89       28.35     11.69 o 
   1  10  31        1.56        5.97      7.74 o 
   2  10  31        2.14       26.42      5.84 o 
   3  10  31       16.48       24.63      6.15 o 
   4  10  31       53.91       51.00      8.42 o 
   5  10  31       50.09       40.83      6.98 o 
   1  11  31        0.04       16.52      4.71 o 
   2  11  31        4.53       21.59      5.97 o 
   0   0  32      458.70      467.84     32.29 o 
   1   0  32       45.49       48.53      8.34 o 
   2   0  32     1246.82     1519.03     49.16 o 
   3   0  32      254.13      209.73     19.01 o 
   4   0  32      566.82      624.11     26.12 o 
   5   0  32      365.66      366.88     25.61 o 
   6   0  32      572.42      621.75     40.45 o 
   7   0  32       50.25       34.79      7.95 o 
   8   0  32        8.59       16.26      6.28 o 
   9   0  32        4.15       13.52      6.02 o 
  10   0  32       50.60       56.74      9.93 o 
  11   0  32       89.33       58.28     10.45 o 
  12   0  32      149.21      184.65     40.53 o 
   1   1  32       71.28       64.47      6.79 o 
   2   1  32      504.11      581.96     19.18 o 
   3   1  32      399.54      415.33     14.69 o 
   4   1  32      345.85      350.80     13.05 o 
   5   1  32       46.63       30.24      5.56 o 
   6   1  32      175.01      192.00     13.54 o 
   7   1  32      609.17      579.67     25.62 o 
   8   1  32      211.10      206.10     11.89 o 
   9   1  32       34.32       26.65      6.08 o 
  10   1  32       21.23       19.06      5.32 o 
  11   1  32       24.28       31.76      5.58 o 
  12   1  32       61.72       52.22      8.29 o 
   0   2  32        3.96       33.63      7.24 o 
   1   2  32      754.67      700.61     24.04 o 
   2   2  32      647.05      620.13     18.70 o 
   3   2  32      196.66      194.61     11.19 o 
   4   2  32      192.00      159.45      9.93 o 
   5   2  32      298.86      235.34     12.78 o 
   6   2  32        0.46       14.55      4.55 o 
   7   2  32       41.04       30.64      6.27 o 
   8   2  32        7.43       10.27      8.43 o 
   9   2  32        0.50        8.33      7.50 o 
  10   2  32        6.18       18.93      5.26 o 
  11   2  32       55.44       56.37      8.55 o 
  12   2  32        6.91       12.82      6.00 o 
   1   3  32       25.57       33.85      5.23 o 
   2   3  32        3.97        9.25      6.45 o 
   3   3  32       18.76       -2.74      3.64 o 
   4   3  32       11.87       10.92      5.36 o 
   5   3  32      105.56       91.73     10.58 o 
   6   3  32        6.51       22.23      5.24 o 
   7   3  32      109.20      103.84      8.36 o 
   8   3  32       18.48       17.55      6.49 o 
   9   3  32       17.67       12.54      4.67 o 
  10   3  32       44.88       61.91      8.16 o 
  11   3  32        5.07       22.50      7.31 o 
  12   3  32        9.64       23.28      5.08 o 
   0   4  32      287.32      180.29     19.70 o 
   1   4  32       29.00       24.40      9.31 o 
   2   4  32        4.15        7.06      5.15 o 
   3   4  32        0.62        1.04      4.34 o 
   4   4  32       86.62      101.24      8.78 o 
   5   4  32       31.91       22.68      6.04 o 
   6   4  32        4.16       15.03      5.74 o 
   7   4  32       85.58       88.89      7.64 o 
   8   4  32        4.22        8.54      6.57 o 
   9   4  32       71.18       62.01      7.73 o 
  10   4  32        5.00       19.65      5.19 o 
  11   4  32       11.74       21.64      5.57 o 
   1   5  32       28.92       17.38      4.32 o 
   2   5  32      138.06      173.03      9.21 o 
   3   5  32        0.82       13.18      4.65 o 
   4   5  32       16.06        8.49      4.41 o 
   5   5  32       67.44       68.66     12.22 o 
   6   5  32        3.41       12.46      6.31 o 
   7   5  32        0.47       17.18      7.68 o 
   8   5  32       22.91       29.64      7.43 o 
   9   5  32        6.97       15.82      6.34 o 
  10   5  32       26.08       15.02      6.93 o 
  11   5  32        7.04       14.59      6.36 o 
   0   6  32      102.44       80.81     13.36 o 
   1   6  32       42.37       19.26      5.09 o 
   2   6  32       58.54       37.59      6.35 o 
   3   6  32       17.95       14.56      5.20 o 
   4   6  32       88.97      101.51      8.55 o 
   5   6  32        6.56       11.42      6.18 o 
   6   6  32       10.70        4.75      5.19 o 
   7   6  32        4.81        3.19      6.29 o 
   8   6  32       36.15       46.89      9.00 o 
   9   6  32       77.71       80.87     11.44 o 
  10   6  32        0.87       12.92      8.47 o 
   1   7  32        7.81       20.54      5.83 o 
   2   7  32       69.15       65.51      8.20 o 
   3   7  32        0.25       14.06      6.63 o 
   4   7  32       14.32       20.61      6.33 o 
   5   7  32        1.16        6.22      5.25 o 
   6   7  32       16.19       15.12      7.21 o 
   7   7  32       52.87       75.03      8.96 o 
   8   7  32       28.08       25.72      7.02 o 
   9   7  32       36.55       32.95      7.09 o 
   0   8  32        5.99       13.10      7.56 o 
   1   8  32        0.07       12.02      7.22 o 
   2   8  32        2.71        6.05      5.08 o 
   3   8  32        3.68        4.60      5.29 o 
   4   8  32        0.13        9.40      4.68 o 
   5   8  32       60.48       68.61      9.25 o 
   6   8  32       24.32       20.56      9.04 o 
   7   8  32        9.25       21.73      8.74 o 
   8   8  32        4.24        3.32      9.25 o 
   1   9  32       21.30       28.09      6.45 o 
   2   9  32       17.95       22.18      6.22 o 
   3   9  32       25.22       28.04      7.50 o 
   4   9  32        3.42        5.85      4.67 o 
   5   9  32       15.69       26.09      6.85 o 
   6   9  32       15.30       30.49      7.49 o 
   7   9  32        0.64       17.99      5.39 o 
   0  10  32        1.76       18.25     13.23 o 
   1  10  32        0.00       16.29      5.99 o 
   2  10  32        0.51       11.20      5.45 o 
   3  10  32       32.99       47.07      7.21 o 
   4  10  32       13.71       19.36      6.83 o 
   1   1  33       34.22       12.87      4.12 o 
   2   1  33       13.74        6.66      3.06 o 
   3   1  33        0.90        7.59      4.58 o 
   4   1  33       48.61       57.85      6.94 o 
   5   1  33       30.41       34.43      5.73 o 
   6   1  33        2.56        4.51      3.80 o 
   7   1  33       31.42       42.13      6.32 o 
   8   1  33        0.00        5.78      4.42 o 
   9   1  33       21.48       18.52      4.97 o 
  10   1  33        0.01       23.74      5.48 o 
  11   1  33       29.76       37.17      6.35 o 
  12   1  33        0.12       14.72      8.27 o 
   0   2  33     1141.15     1364.58     47.52 o 
   1   2  33       54.97       33.84      5.19 o 
   2   2  33       11.89       15.63      4.26 o 
   3   2  33        5.08        4.76      5.74 o 
   4   2  33        0.87       11.03      5.61 o 
   5   2  33      366.77      400.44     20.00 o 
   6   2  33        3.11       11.33      4.30 o 
   7   2  33       13.13       19.87      7.19 o 
   8   2  33       13.48       22.59      7.13 o 
   9   2  33       56.30       64.96      8.06 o 
  10   2  33       14.69       30.29      7.00 o 
  11   2  33       26.52       29.43      5.74 o 
  12   2  33       20.33       20.21      6.64 o 
   1   3  33      108.15       75.85      8.82 o 
   2   3  33       16.86        9.23      3.79 o 
   3   3  33        0.85        6.87      4.81 o 
   4   3  33        8.45       23.25      4.79 o 
   5   3  33        0.01        2.55      4.10 o 
   6   3  33        7.43       17.70      6.47 o 
   7   3  33      203.47      215.19     14.42 o 
   8   3  33       60.37       60.32      8.36 o 
   9   3  33       14.18       14.42      5.34 o 
  10   3  33        4.21        9.34      7.75 o 
  11   3  33       32.22       48.33      7.08 o 
   0   4  33      206.55      214.40     15.34 o 
   1   4  33       10.66       20.42      5.01 o 
   2   4  33        8.61       18.12      4.42 o 
   3   4  33       40.55       47.15      7.16 o 
   4   4  33       36.53       15.68      5.30 o 
   5   4  33      158.84      154.44     10.32 o 
   6   4  33       42.43       32.66      7.34 o 
   7   4  33       17.84       26.31      7.43 o 
   8   4  33        2.62        5.13      5.46 o 
   9   4  33        8.25       18.21      5.21 o 
  10   4  33       10.86       14.89      4.93 o 
  11   4  33       32.43       48.67      6.70 o 
   1   5  33       36.28       26.48      5.06 o 
   2   5  33       52.57       81.72      9.92 o 
   3   5  33        0.08        8.50      5.99 o 
   4   5  33       16.63        7.89      4.57 o 
   5   5  33        5.72        3.54      8.87 o 
   6   5  33        8.01       24.62      8.31 o 
   7   5  33        6.41       20.34      6.14 o 
   8   5  33        1.49        6.60      8.15 o 
   9   5  33        4.21       14.29      6.12 o 
  10   5  33       96.22       96.01     12.04 o 
   0   6  33       39.75       49.60     10.39 o 
   1   6  33      105.72      136.47      8.59 o 
   2   6  33        0.59       -0.48      6.06 o 
   3   6  33       29.48       35.97      6.60 o 
   4   6  33        8.33       13.69      5.88 o 
   5   6  33       15.94       36.34      7.04 o 
   6   6  33        4.08       26.04      7.05 o 
   7   6  33        1.34       25.83      7.05 o 
   8   6  33        0.60       25.44      7.11 o 
   9   6  33        6.62       18.04      7.91 o 
  10   6  33        0.16        5.11      5.53 o 
   1   7  33        3.20       14.00      4.87 o 
   2   7  33       20.41       15.18      6.65 o 
   3   7  33       33.35       32.35      9.08 o 
   4   7  33       65.39       59.56      7.76 o 
   5   7  33       19.43       21.39      9.68 o 
   6   7  33        0.85       14.90      5.79 o 
   7   7  33        8.87       11.02      8.41 o 
   8   7  33        0.71        0.34      5.34 o 
   9   7  33       10.52       11.82      6.17 o 
   0   8  33       12.73       21.80      9.09 o 
   1   8  33       11.80       14.98      7.86 o 
   2   8  33       15.42        8.64      4.62 o 
   3   8  33       14.69        9.35      7.63 o 
   4   8  33       12.16        9.41      5.69 o 
   5   8  33       18.99       29.59      6.94 o 
   6   8  33        0.08        3.61      6.32 o 
   7   8  33       44.15       51.68      8.06 o 
   1   9  33        2.56       12.11      6.17 o 
   2   9  33        0.86       16.28      6.39 o 
   3   9  33        1.31        3.84      5.08 o 
   4   9  33       18.08       15.61      6.21 o 
   5   9  33       26.15       30.32      6.07 o 
   6   9  33        9.95       15.79      5.66 o 
   0  10  33       17.12       18.77      8.41 o 
   1  10  33       36.03       30.20      5.53 o 
   2  10  33        0.34       11.46      5.48 o 
   3  10  33       22.32       21.49      5.05 o 
   0   0  34     1452.93     1448.36    106.44 o 
   1   0  34        9.44        4.13      5.57 o 
   2   0  34       61.68       31.54      8.25 o 
   3   0  34       41.01       63.55     10.36 o 
   4   0  34      654.46      608.82     41.39 o 
   5   0  34       31.44       50.22     11.47 o 
   6   0  34      272.58      227.40     18.51 o 
   7   0  34        5.24       21.08      8.20 o 
   8   0  34       91.46       89.96     18.68 o 
   9   0  34       49.50       11.75      9.86 o 
  10   0  34        0.39        2.77      5.85 o 
  11   0  34       21.06       26.44     10.22 o 
   1   1  34      645.10      694.62     29.96 o 
   2   1  34       28.92       20.91      4.58 o 
   3   1  34       24.17       16.59      3.67 o 
   4   1  34      152.68      162.91      9.52 o 
   5   1  34      169.38      150.62      8.88 o 
   6   1  34       74.37       69.86      7.73 o 
   7   1  34       12.26       16.10      4.16 o 
   8   1  34       35.34       33.28      5.85 o 
   9   1  34       88.60       73.82     12.00 o 
  10   1  34        0.76       10.95      4.75 o 
  11   1  34       21.46       23.82      5.35 o 
   0   2  34      468.49      662.83     48.35 o 
   1   2  34       67.84       62.23      7.25 o 
   2   2  34       98.07      118.80      9.83 o 
   3   2  34      108.00       82.00      8.48 o 
   4   2  34      311.30      395.88     19.00 o 
   5   2  34        0.35       10.98      5.23 o 
   6   2  34      415.95      384.64     27.11 o 
   7   2  34        2.33       19.97      5.75 o 
   8   2  34        0.01       -4.74      4.74 o 
   9   2  34        8.29        9.62      7.74 o 
  10   2  34       16.40       32.57      5.95 o 
  11   2  34       11.59        4.51      7.77 o 
   1   3  34      107.45      128.08     10.94 o 
   2   3  34      146.23      129.23      7.82 o 
   3   3  34       81.53      100.68      9.85 o 
   4   3  34        0.46        2.02      5.45 o 
   5   3  34       31.58       19.64      5.34 o 
   6   3  34       34.33       14.46      4.94 o 
   7   3  34      266.77      257.11     38.14 o 
   8   3  34        7.86       11.07      9.43 o 
   9   3  34        0.57       21.21      6.57 o 
  10   3  34       40.23       43.14      7.09 o 
  11   3  34       42.20       45.10      6.73 o 
   0   4  34        4.70       -8.09      8.09 o 
   1   4  34       11.73       13.49      4.45 o 
   2   4  34      111.89      156.64      8.12 o 
   3   4  34        4.65        4.73      6.90 o 
   4   4  34       33.99       32.68      6.29 o 
   5   4  34       54.37       55.15      9.04 o 
   6   4  34        0.18        4.97      5.39 o 
   7   4  34       15.63       37.10      7.73 o 
   8   4  34        1.94        6.30      4.88 o 
   9   4  34        7.20       21.92      6.35 o 
  10   4  34        1.02       13.95      7.78 o 
   1   5  34        3.20        9.65      4.22 o 
   2   5  34        0.01       -4.09      4.09 o 
   3   5  34       30.23       18.90      6.69 o 
   4   5  34       40.02       35.05      9.40 o 
   5   5  34       92.84      101.28     15.25 o 
   6   5  34        0.59        2.06      6.17 o 
   7   5  34       20.24       18.54      7.45 o 
   8   5  34       26.44       39.05      6.87 o 
   9   5  34       15.31       19.72      5.97 o 
  10   5  34        1.25        7.99      9.41 o 
   0   6  34      256.01      337.37     27.19 o 
   1   6  34       72.53       64.42      7.42 o 
   2   6  34       26.67       36.42      6.30 o 
   3   6  34        0.17        7.60      4.42 o 
   4   6  34       23.33       23.79      5.81 o 
   5   6  34        1.29       -3.67      5.02 o 
   6   6  34        0.00        9.01      5.79 o 
   7   6  34        0.63        5.48      5.22 o 
   8   6  34        0.16        1.64      5.08 o 
   9   6  34        2.04       19.32      6.05 o 
   1   7  34        2.95        0.44      4.79 o 
   2   7  34        5.37        7.37      5.12 o 
   3   7  34       65.12       52.69      7.77 o 
   4   7  34       11.50       20.57      7.50 o 
   5   7  34       14.82       10.93      6.22 o 
   6   7  34       21.23       25.05      6.78 o 
   7   7  34        2.89       22.97      6.85 o 
   8   7  34       15.54       16.98      5.11 o 
   0   8  34       24.41       17.64      8.25 o 
   1   8  34        6.82       20.46      6.42 o 
   2   8  34        5.42       18.32      7.77 o 
   3   8  34       58.72       63.30      7.40 o 
   4   8  34        3.86       13.94      5.39 o 
   5   8  34        5.75        6.93      4.72 o 
   6   8  34       17.87       15.32      8.02 o 
   7   8  34       12.95        8.96      8.72 o 
   1   9  34        2.22        2.59      7.24 o 
   2   9  34        0.03        4.61      7.58 o 
   3   9  34        0.13        6.81      4.72 o 
   4   9  34        3.44        5.03      8.53 o 
   5   9  34       28.91       41.71      6.64 o 
   0  10  34        0.04       30.08      7.82 o 
   1  10  34       10.18       14.70      5.87 o 
   1   1  35       46.50       49.32      7.26 o 
   2   1  35        4.59       20.97      4.05 o 
   3   1  35       92.38      124.78      8.60 o 
   4   1  35        0.16       -5.01      6.18 o 
   5   1  35       43.06       26.11      5.69 o 
   6   1  35       21.49       15.11      4.70 o 
   7   1  35       10.08        6.01      4.52 o 
   8   1  35       10.20       19.90      5.38 o 
   9   1  35        3.42       11.19      5.30 o 
  10   1  35        5.67       10.14      3.96 o 
  11   1  35        0.01       16.29      4.41 o 
   0   2  35       98.81       70.56     11.98 o 
   1   2  35       19.67       17.31      4.22 o 
   2   2  35       44.67       31.42      4.82 o 
   3   2  35        8.68       17.52      4.25 o 
   4   2  35       13.16        7.56      5.65 o 
   5   2  35        3.84       10.62      3.79 o 
   6   2  35       57.61       52.54      7.15 o 
   7   2  35       28.85       26.58      8.12 o 
   8   2  35        0.29       23.55      5.94 o 
   9   2  35        0.00       16.06      5.23 o 
  10   2  35       10.18       11.71      5.24 o 
  11   2  35        0.01       16.49      7.34 o 
   1   3  35       80.66       71.65      8.10 o 
   2   3  35       44.93       14.35      4.11 o 
   3   3  35        4.49        6.11      4.84 o 
   4   3  35       54.72       63.73      9.58 o 
   5   3  35        8.97       19.02      4.82 o 
   6   3  35       16.20       22.21      6.29 o 
   7   3  35       37.56       19.65      9.61 o 
   8   3  35        8.55       10.95      5.94 o 
   9   3  35        0.02       20.46      6.74 o 
  10   3  35        4.32       11.70      7.70 o 
   0   4  35       10.86       22.90      8.17 o 
   1   4  35       23.05       34.61      5.74 o 
   2   4  35       69.52       57.91      8.32 o 
   3   4  35       64.16       63.64      7.52 o 
   4   4  35        0.10       12.60      6.34 o 
   5   4  35        5.57       18.68     10.85 o 
   6   4  35       57.94       61.59      8.69 o 
   7   4  35        3.78       20.18      6.48 o 
   8   4  35        2.69       28.09      7.10 o 
   9   4  35        2.24       12.72      6.62 o 
  10   4  35        5.65        2.11      7.61 o 
   1   5  35        5.46       11.60      5.43 o 
   2   5  35       20.03       21.99      4.73 o 
   3   5  35       11.26        4.92      5.50 o 
   4   5  35       28.28       42.02      8.92 o 
   5   5  35        0.99       17.40      7.41 o 
   6   5  35       21.41       24.95      7.06 o 
   7   5  35        5.78        8.34      4.84 o 
   8   5  35        0.02        8.74      9.63 o 
   9   5  35        0.61        6.00      5.66 o 
   0   6  35       11.65       16.04      6.14 o 
   1   6  35       14.40        9.50      6.23 o 
   2   6  35        5.71        7.34      4.17 o 
   3   6  35      170.21      163.42     12.86 o 
   4   6  35        3.00       19.41      5.80 o 
   5   6  35       64.74       46.96      9.24 o 
   6   6  35        0.09       21.87      6.96 o 
   7   6  35       56.63       55.30      8.80 o 
   8   6  35        6.16       18.38      8.69 o 
   1   7  35        3.71       13.23      5.84 o 
   2   7  35        2.48       -2.57      5.64 o 
   3   7  35       29.11       30.81      5.76 o 
   4   7  35        8.00        8.97      6.43 o 
   5   7  35        0.55        3.02      5.32 o 
   6   7  35        4.14        4.07      8.56 o 
   7   7  35       17.51       27.09      6.10 o 
   0   8  35       62.58       51.26      9.98 o 
   1   8  35        3.73        7.65      5.05 o 
   2   8  35        1.94        2.06      5.86 o 
   3   8  35        7.99       21.68      5.08 o 
   4   8  35       16.75       20.94      6.38 o 
   5   8  35       14.81       20.78      6.45 o 
   6   8  35       12.21       17.67      6.74 o 
   1   9  35        0.02        7.98      5.34 o 
   2   9  35        3.63       10.81      7.38 o 
   3   9  35        2.42       13.25      5.44 o 
   4   9  35        0.40        7.64      5.22 o 
   0   0  36     1717.81     2144.44    212.68 o 
   1   0  36      653.40      779.37     50.56 o 
   2   0  36       11.88       15.82      6.47 o 
   3   0  36      194.04      136.00     10.20 o 
   4   0  36      145.61      150.56     13.44 o 
   5   0  36       73.88       58.85     10.07 o 
   6   0  36      104.61      115.59     13.22 o 
   7   0  36       31.55       22.14      7.16 o 
   8   0  36        0.02        6.07      5.03 o 
   9   0  36       10.29       10.77      6.03 o 
  10   0  36       38.52       33.23     14.50 o 
   1   1  36       22.98       18.32      4.60 o 
   2   1  36        0.32        3.88      4.67 o 
   3   1  36        5.01       10.39      3.63 o 
   4   1  36       75.65       95.37      7.85 o 
   5   1  36       89.19       94.49      8.40 o 
   6   1  36       78.46       65.11      6.42 o 
   7   1  36       47.33       36.18      6.59 o 
   8   1  36      192.65      186.12     16.07 o 
   9   1  36        2.61        5.08      4.87 o 
  10   1  36        0.02       17.73      5.57 o 
   0   2  36      710.35      584.45     37.84 o 
   1   2  36        6.08       11.53      4.55 o 
   2   2  36       86.23      124.93      7.57 o 
   3   2  36        9.02       12.24      3.56 o 
   4   2  36        0.00        3.34      5.54 o 
   5   2  36        8.95       23.37      5.57 o 
   6   2  36        7.98        7.67      4.83 o 
   7   2  36       40.00       40.67      6.99 o 
   8   2  36        0.04       12.00      4.61 o 
   9   2  36        7.39       23.05      6.14 o 
  10   2  36        2.35       20.31      5.32 o 
   1   3  36        2.47        2.83      5.10 o 
   2   3  36       56.09       48.03      7.28 o 
   3   3  36        4.94        8.21      4.63 o 
   4   3  36       34.30       24.17      6.05 o 
   5   3  36       48.16       57.74      9.13 o 
   6   3  36        1.75       10.94      5.84 o 
   7   3  36       45.47       52.86      9.21 o 
   8   3  36        6.90       16.83      4.95 o 
   9   3  36        1.73       10.61      5.26 o 
  10   3  36        1.98       14.50      6.33 o 
   0   4  36        1.03        9.13      6.03 o 
   1   4  36      143.48      172.26     10.70 o 
   2   4  36       10.75       11.33      5.39 o 
   3   4  36       22.05       14.17      5.01 o 
   4   4  36       17.73       13.60      5.91 o 
   5   4  36       95.90       71.92      7.90 o 
   6   4  36       24.86       34.74      7.58 o 
   7   4  36       71.58       72.72      8.24 o 
   8   4  36       12.80       20.37      5.78 o 
   9   4  36       11.01       17.34      5.43 o 
   1   5  36        0.25        7.37      4.26 o 
   2   5  36       18.10       12.01      5.46 o 
   3   5  36        0.21       14.44      5.29 o 
   4   5  36        0.00        7.74      5.87 o 
   5   5  36        9.71       20.66      7.63 o 
   6   5  36        0.62        8.12      6.54 o 
   7   5  36       83.35       87.02     11.86 o 
   8   5  36        4.31       16.53      6.17 o 
   9   5  36        0.22        8.47      8.30 o 
   0   6  36       34.91       37.76      9.38 o 
   1   6  36        0.91       19.73      5.70 o 
   2   6  36        0.30        7.47      6.26 o 
   3   6  36       12.07        4.18      5.10 o 
   4   6  36       76.04       88.07      9.88 o 
   5   6  36       52.24       80.40     10.56 o 
   6   6  36       40.40       50.62      8.38 o 
   7   6  36        6.20        6.93      6.83 o 
   8   6  36        3.30       20.17      6.24 o 
   1   7  36       37.46       48.43      7.15 o 
   2   7  36       94.98      108.70     11.71 o 
   3   7  36       42.97       43.27      7.20 o 
   4   7  36       11.42       30.20      7.36 o 
   5   7  36        4.60       19.58      6.17 o 
   6   7  36       13.76       24.75      6.98 o 
   0   8  36       56.61       42.43      9.87 o 
   1   8  36        3.63       17.63      5.50 o 
   2   8  36       33.89       25.27      6.21 o 
   3   8  36        0.00        4.62      5.80 o 
   4   8  36       15.03       22.27      6.26 o 
   5   8  36        0.44        4.88      7.72 o 
   1   9  36        0.07        8.93      8.37 o 
   2   9  36       11.35        3.60      5.29 o 
   1   1  37        1.36        2.09      5.57 o 
   2   1  37       46.71       24.76      4.76 o 
   3   1  37        4.45       24.58      5.78 o 
   4   1  37        5.07       12.18      4.99 o 
   5   1  37        0.45        2.04      3.57 o 
   6   1  37       40.08       31.05      6.12 o 
   7   1  37       17.89       20.15      4.74 o 
   8   1  37       29.24       17.70      5.50 o 
   9   1  37        9.04       17.34      6.24 o 
  10   1  37        0.03       18.05      5.73 o 
   0   2  37        0.20        3.01      6.17 o 
   1   2  37        0.43       -4.25      4.30 o 
   2   2  37       45.33       36.35      7.19 o 
   3   2  37       81.30       74.00      6.26 o 
   4   2  37      105.15      112.90     12.50 o 
   5   2  37        5.41        9.56      5.41 o 
   6   2  37      122.87      101.41      9.33 o 
   7   2  37       21.97       14.94      4.94 o 
   8   2  37        0.11        6.99      4.19 o 
   9   2  37        0.25       12.53      6.75 o 
   1   3  37        9.85       10.97      4.81 o 
   2   3  37       35.35       65.77      6.71 o 
   3   3  37        5.27       21.91      6.12 o 
   4   3  37       17.56       31.24      7.21 o 
   5   3  37       37.29       31.98      6.50 o 
   6   3  37      108.03      105.43     10.55 o 
   7   3  37      101.35       93.24     10.48 o 
   8   3  37       16.07       26.14      6.39 o 
   9   3  37       17.24       23.06      6.60 o 
   0   4  37        6.02       15.24      7.56 o 
   1   4  37       58.59       26.08      5.48 o 
   2   4  37       53.06       65.53      7.10 o 
   3   4  37        5.15        6.77      4.52 o 
   4   4  37       70.95       48.64      8.02 o 
   5   4  37       73.35       67.53      9.26 o 
   6   4  37        5.06       23.35      6.44 o 
   7   4  37        4.57        5.49      5.97 o 
   8   4  37       20.72       19.16      9.44 o 
   9   4  37       18.35       23.63      6.20 o 
   1   5  37        2.31        0.73      3.65 o 
   2   5  37        3.65        5.40      4.32 o 
   3   5  37       13.19       14.84      6.15 o 
   4   5  37       26.88       40.36      7.94 o 
   5   5  37        2.59       10.01      6.84 o 
   6   5  37        3.06       16.51      5.85 o 
   7   5  37       24.38       17.28     10.48 o 
   8   5  37       20.50       24.51      5.59 o 
   0   6  37        2.09        5.85      6.41 o 
   1   6  37        6.86       12.72      5.04 o 
   2   6  37        5.21       20.28      5.69 o 
   3   6  37        6.58       11.92      8.82 o 
   4   6  37        0.27        2.70      8.86 o 
   5   6  37        2.11       20.92      5.45 o 
   6   6  37       19.38       36.37      7.16 o 
   7   6  37        0.37       14.63      5.87 o 
   1   7  37       21.74       20.92      5.82 o 
   2   7  37        9.14       18.54      5.54 o 
   3   7  37        3.32       -2.99      7.29 o 
   4   7  37        6.38       -0.63      4.56 o 
   5   7  37        0.23        9.10      5.93 o 
   6   7  37        4.52       16.83      6.65 o 
   0   8  37       35.06       39.85     12.55 o 
   1   8  37       24.21       40.89      7.43 o 
   2   8  37       36.17       47.96      6.83 o 
   3   8  37        4.07       10.24      5.84 o 
   4   8  37       17.69       21.15      6.36 o 
   0   0  38      271.62      252.72     26.25 o 
   1   0  38       11.02       17.00      5.56 o 
   2   0  38       16.20       19.41      6.63 o 
   3   0  38        7.57        0.78      6.24 o 
   4   0  38      279.20      271.16     41.99 o 
   5   0  38      104.09       53.36     10.35 o 
   6   0  38       63.61       48.71     10.19 o 
   7   0  38       42.26       50.92     13.21 o 
   8   0  38       46.99       37.59      8.57 o 
   9   0  38        0.90       15.35      9.01 o 
   1   1  38      398.67      343.59     25.39 o 
   2   1  38       79.66       72.39      6.63 o 
   3   1  38        1.95       13.71      4.61 o 
   4   1  38       18.56       13.34      5.34 o 
   5   1  38       22.63       28.78      5.47 o 
   6   1  38       33.07       29.84      5.75 o 
   7   1  38       31.91       19.11      7.12 o 
   8   1  38       20.50       11.19      5.92 o 
   9   1  38       10.00       15.88      5.20 o 
   0   2  38       40.99       23.14      8.97 o 
   1   2  38       23.14       32.60      5.52 o 
   2   2  38      184.80      174.74     10.73 o 
   3   2  38        1.06       13.52      5.65 o 
   4   2  38       35.28       36.66      7.01 o 
   5   2  38       11.94       24.80      6.85 o 
   6   2  38        1.63       17.57      6.12 o 
   7   2  38       30.70       38.73      6.15 o 
   8   2  38       29.81       40.86      7.10 o 
   9   2  38        6.96       21.86      4.62 o 
   1   3  38      104.54       95.71      7.85 o 
   2   3  38       15.94       16.17      5.22 o 
   3   3  38        1.89       12.34      5.41 o 
   4   3  38       82.57       63.82      7.77 o 
   5   3  38       51.65       59.78      8.55 o 
   6   3  38        4.55       17.79      6.38 o 
   7   3  38       63.54       40.36      7.74 o 
   8   3  38        4.08        3.92      6.75 o 
   0   4  38      126.13      114.35     12.88 o 
   1   4  38       37.97       24.56      5.61 o 
   2   4  38        7.93        4.95      5.39 o 
   3   4  38       38.15       30.84      6.85 o 
   4   4  38       95.47       87.13     13.81 o 
   5   4  38       49.86       68.03      7.95 o 
   6   4  38       72.54       59.94     10.32 o 
   7   4  38        0.13        2.83      6.54 o 
   8   4  38        6.07        0.77      5.63 o 
   1   5  38        4.82       11.89      6.33 o 
   2   5  38        1.06       13.10      4.83 o 
   3   5  38        0.53       12.54      8.10 o 
   4   5  38       12.35       14.43      9.05 o 
   5   5  38       27.24       53.23      7.83 o 
   6   5  38        4.52        0.60      7.99 o 
   7   5  38       43.22       50.45      7.56 o 
   0   6  38       75.16       46.27      9.90 o 
   1   6  38        3.58        4.57      4.39 o 
   2   6  38       19.72       20.54      4.98 o 
   3   6  38       53.65       61.29     10.18 o 
   4   6  38        9.20       17.84      8.76 o 
   5   6  38       19.83       30.58      8.07 o 
   6   6  38       23.17       26.24      9.82 o 
   1   7  38        0.04       20.38      5.49 o 
   2   7  38       23.47       19.78      5.30 o 
   3   7  38        0.00        6.16      6.06 o 
   4   7  38        0.08       17.97      5.50 o 
   0   8  38       20.47       29.01      9.72 o 
   1   8  38        6.86        9.20      5.94 o 
   2   8  38        3.20        3.96     12.35 o 
   1   1  39       38.64       66.91      6.31 o 
   2   1  39        5.09       17.74      4.56 o 
   3   1  39        2.30       28.89      5.38 o 
   4   1  39        0.33       14.47      5.27 o 
   5   1  39       29.04       35.43      6.12 o 
   6   1  39        1.07       15.95      4.00 o 
   7   1  39       27.95       36.83      6.32 o 
   8   1  39        3.13       15.73      4.81 o 
   0   2  39       35.90       24.47      6.79 o 
   1   2  39       13.41       20.45      4.85 o 
   2   2  39        0.16        6.10      4.49 o 
   3   2  39       87.69      102.01     11.03 o 
   4   2  39       27.27       24.76      7.44 o 
   5   2  39       85.18       80.65      7.76 o 
   6   2  39       15.41       19.16      5.15 o 
   7   2  39        7.68       16.03     11.89 o 
   8   2  39       12.55       12.02      6.87 o 
   1   3  39       21.85       11.44      4.48 o 
   2   3  39        1.65        6.44      5.02 o 
   3   3  39       10.79       21.57      6.99 o 
   4   3  39        3.16        7.63      5.35 o 
   5   3  39        4.95       13.15      7.20 o 
   6   3  39        5.98        6.04      7.67 o 
   7   3  39        0.89       11.98      6.37 o 
   8   3  39        0.39       17.24      6.01 o 
   0   4  39       13.80       32.46      7.80 o 
   1   4  39        1.39       10.63      6.16 o 
   2   4  39        0.03        1.78      3.88 o 
   3   4  39       20.05       25.68      7.54 o 
   4   4  39       45.38       66.57      8.85 o 
   5   4  39       22.16       16.46      8.57 o 
   6   4  39       33.17       29.98      7.03 o 
   7   4  39       32.64       40.73      6.67 o 
   1   5  39        0.06        9.73      4.93 o 
   2   5  39       25.95       49.93      7.76 o 
   3   5  39       66.16       96.90     13.83 o 
   4   5  39        0.03       17.39      8.19 o 
   5   5  39       61.16       34.17      7.12 o 
   6   5  39       48.34       52.91      7.64 o 
   0   6  39        0.18       12.52     11.95 o 
   1   6  39       30.80       20.93      5.46 o 
   2   6  39       13.33       21.84      5.95 o 
   3   6  39       13.20       12.96      6.79 o 
   4   6  39       11.01       20.60      5.79 o 
   5   6  39       13.50       28.81      6.52 o 
   1   7  39        8.26       22.03      5.40 o 
   2   7  39       16.20       17.07      7.45 o 
   3   7  39        5.05        7.02      5.34 o 
   0   0  40      333.97      220.97     58.96 o 
   1   0  40       20.17       29.49      6.86 o 
   2   0  40        6.26        5.25      5.82 o 
   3   0  40       15.72       26.33      8.61 o 
   4   0  40      113.46      129.51     17.43 o 
   5   0  40        7.03       21.86      7.90 o 
   6   0  40        1.62       -2.27      8.09 o 
   7   0  40        2.77       18.19      8.36 o 
   8   0  40        0.21       27.06     10.07 o 
   1   1  40       74.14       63.63      7.31 o 
   2   1  40       20.78       26.14      6.28 o 
   3   1  40        1.65        9.56      4.08 o 
   4   1  40       29.03       39.83      6.41 o 
   5   1  40       48.89       32.10      5.54 o 
   6   1  40       13.81       16.98      5.35 o 
   7   1  40       14.50       16.69      7.49 o 
   8   1  40       15.06       23.61      7.13 o 
   0   2  40      245.97      205.75     35.28 o 
   1   2  40        0.25       11.83      4.29 o 
   2   2  40       14.16       12.86      5.48 o 
   3   2  40        2.51        8.96     10.05 o 
   4   2  40        0.77       10.42      6.60 o 
   5   2  40       13.88        8.08      6.52 o 
   6   2  40       36.63       47.35      7.75 o 
   7   2  40        1.90        7.01      4.44 o 
   1   3  40        4.29       23.69      5.51 o 
   2   3  40        8.87        8.60      5.14 o 
   3   3  40       42.48       27.97      8.22 o 
   4   3  40        2.36       13.44      5.08 o 
   5   3  40       27.07       11.73      6.66 o 
   6   3  40        1.61       10.15      5.68 o 
   7   3  40       38.47       37.87      6.85 o 
   0   4  40       81.97       83.80     10.35 o 
   1   4  40       20.47       20.92      4.31 o 
   2   4  40        0.23        8.59      4.95 o 
   3   4  40        2.26       17.69      5.71 o 
   4   4  40       44.82       32.35      7.30 o 
   5   4  40      117.28      121.66     15.64 o 
   6   4  40       19.50       30.51      6.75 o 
   1   5  40        0.12        8.21      8.53 o 
   2   5  40       48.06       39.42     10.45 o 
   3   5  40        8.25       11.22      6.44 o 
   4   5  40        0.80       12.36      6.51 o 
   5   5  40       37.81       29.57      7.12 o 
   0   6  40        2.28        8.04      6.81 o 
   1   6  40       12.74       20.40      5.45 o 
   2   6  40       31.97       32.07      7.33 o 
   3   6  40        6.26       26.46      5.87 o 
   4   6  40        0.56       10.41      7.00 o 
   1   1  41        0.55       20.37      4.60 o 
   2   1  41        0.03        4.98      6.55 o 
   3   1  41        0.51        4.26      5.50 o 
   4   1  41        2.16       24.22      6.07 o 
   5   1  41        0.35       12.43      4.95 o 
   6   1  41        4.84       14.63      5.46 o 
   7   1  41        0.01       14.02      6.96 o 
   0   2  41      139.70      141.62     16.60 o 
   1   2  41       60.69       40.94      6.03 o 
   2   2  41       33.63       42.13      6.66 o 
   3   2  41       28.42       34.87      7.04 o 
   4   2  41       23.02       21.18      5.31 o 
   5   2  41        5.41       16.81      7.36 o 
   6   2  41       20.48       15.12      7.37 o 
   1   3  41        0.01       15.52      5.30 o 
   2   3  41        3.91        9.76      5.11 o 
   3   3  41        4.82       15.06      5.72 o 
   4   3  41       46.38       41.75      7.12 o 
   5   3  41        6.04        7.08      5.34 o 
   6   3  41       10.74       26.18      5.80 o 
   0   4  41       49.22       38.25     10.57 o 
   1   4  41        0.84        4.64      5.13 o 
   2   4  41       65.71       57.12      7.90 o 
   3   4  41        1.14        6.81      7.72 o 
   4   4  41        0.27       12.00      7.62 o 
   5   4  41        7.38       14.76      8.68 o 
   1   5  41        6.89       19.35      5.45 o 
   2   5  41        0.25       26.11      7.46 o 
   3   5  41        2.97       11.86      8.13 o 
   4   5  41        0.68        5.28      5.26 o 
   0   6  41       29.79       38.40     10.33 o 
   1   6  41        2.55       12.38      4.84 o 
   0   0  42        1.50        3.27      8.65 o 
   1   0  42        0.69       16.24      7.21 o 
   2   0  42       36.04       33.59     10.58 o 
   3   0  42       38.79       16.22      8.83 o 
   4   0  42       12.47       14.38      6.17 o 
   5   0  42        9.65       21.97     10.24 o 
   6   0  42       67.49       29.14     14.34 o 
   1   1  42       67.96       74.05      8.56 o 
   2   1  42        3.54        4.22      4.18 o 
   3   1  42       19.95       27.60      6.52 o 
   4   1  42       28.90       16.28      5.51 o 
   5   1  42        0.01        7.92      4.45 o 
   6   1  42        3.01       21.06      6.55 o 
   0   2  42       23.36       11.66      7.89 o 
   1   2  42       13.01       28.05      5.07 o 
   2   2  42        3.71        5.96      8.08 o 
   3   2  42       18.33       16.36      4.84 o 
   4   2  42       20.20       15.07      5.91 o 
   5   2  42        4.86        6.10      6.86 o 
   1   3  42       25.29       43.03      6.40 o 
   2   3  42        6.19       16.19      5.32 o 
   3   3  42       10.83       21.26      5.87 o 
   4   3  42       60.53       44.03      7.44 o 
   5   3  42        3.55        9.52      6.26 o 
   0   4  42       13.54       24.04      7.68 o 
   1   4  42       52.01       83.89     10.14 o 
   2   4  42        5.90       12.45      5.12 o 
   3   4  42        7.35       15.32      5.20 o 
   4   4  42       51.65       66.49      8.84 o 
   1   5  42       16.47       25.02      5.67 o 
   2   5  42       19.47       11.97      8.90 o 
   1   1  43        4.86        1.38      3.87 o 
   2   1  43        8.37       15.54      4.59 o 
   3   1  43        6.59       26.82      5.56 o 
   4   1  43        3.06        7.76      5.92 o 
   0   2  43        0.28       12.43      7.07 o 
   1   2  43        0.12       13.84      5.65 o 
   2   2  43       27.76       29.16      6.71 o 
   3   2  43        6.73       17.52      4.99 o 
   4   2  43        1.82       15.35      5.68 o 
   1   3  43       20.50       14.25      4.61 o 
   2   3  43       61.30       52.05      6.77 o 
   3   3  43        0.19        0.20      5.80 o 
   0   4  43        0.33       13.14      5.74 o 
   1   4  43        5.49       11.95      6.84 o 
   0   0  44       35.99       38.98     18.06 o 
   1   0  44        0.00       15.70      9.07 o 
   2   0  44       10.23       18.63      8.41 o 
   3   0  44        0.76        8.35      7.40 o 
   1   1  44        0.62        1.06      5.11 o 
   2   1  44        3.05        8.58      6.02 o 
   3   1  44        1.09       12.83      6.47 o 
   0   2  44       59.58       52.81      8.19 o 
   1   2  44       18.20       20.23      9.66 o 
   2   2  44       10.58       25.20      5.59 o 
                                                 
